# Supplementary material for: All-flesh fruit in tomato is controlled by reduced expression dosage of AFF through a structural variant mutation in the promoter
Source: J Exp Bot. 2021 Sep 7;73(1):123–38. doi: 10.1093/jxb/erab401 (PMC8730696; doi:10.1093/jxb/erab401)
Supplement: erab401_suppl_Supplementary_Tables_S5-S9 [file erab401_suppl_supplementary_tables_s5-s9.xlsx]

## Sheet: S5
Table S5. Significantly Enriched GO Terms of Differentially Expressed Genes Between the Wild-Type and All-Flesh Fruit Tomato.
Ontology	ID	Description	GeneRatio	BgRatio	P value	FDR	geneID	Count	up	down
Biological process	GO:0042445	hormone metabolic process	75/1491	385/17956	2.14862e-12	3.75669e-09	Solyc00g050430.3/Solyc05g011890.1/Solyc03g097920.1/Solyc06g005520.3/Solyc03g080190.3/Solyc10g007570.3/Solyc02g091690.3/Solyc10g083610.2/Solyc06g062330.2/Solyc09g008560.3/Solyc04g081290.3/Solyc07g054940.2/Solyc05g050280.3/Solyc04g071150.3/Solyc05g014790.3/Solyc10g011660.3/Solyc02g089160.3/Solyc10g080390.2/Solyc08g005850.1/Solyc07g026650.3/Solyc06g051750.3/Solyc10g079870.2/Solyc07g049530.3/Solyc06g…	75	14	61
Molecular function	GO:0016798	hydrolase activity, acting on glycosyl bonds	59/1583	427/18763	0.000112963	0.00410234	Solyc06g060170.3/Solyc05g013810.3/Solyc02g091680.3/Solyc11g068440.2/Solyc01g104950.3/Solyc07g055990.3/Solyc04g016470.3/Solyc09g018850.3/Solyc11g044910.2/Solyc10g078510.2/Solyc03g094020.3/Solyc02g089730.1/Solyc01g097000.3/Solyc11g066270.2/Solyc03g119080.4/Solyc06g076170.3/Solyc10g055810.2/Solyc10g047570.2/Solyc04g078930.3/Solyc04g008210.2/Solyc12g014420.2/Solyc08g083210.3/Solyc11g008720.2/Solyc03g…	59	15	44
Molecular function	GO:0004553	hydrolase activity, hydrolyzing O-glycosyl compounds	57/1583	386/18763	2.26882e-05	0.000941647	Solyc06g060170.3/Solyc05g013810.3/Solyc02g091680.3/Solyc11g068440.2/Solyc01g104950.3/Solyc07g055990.3/Solyc04g016470.3/Solyc11g044910.2/Solyc10g078510.2/Solyc03g094020.3/Solyc02g089730.1/Solyc01g097000.3/Solyc11g066270.2/Solyc03g119080.4/Solyc06g076170.3/Solyc10g055810.2/Solyc10g047570.2/Solyc04g078930.3/Solyc04g008210.2/Solyc12g014420.2/Solyc08g083210.3/Solyc11g008720.2/Solyc03g115500.3/Solyc10g…	57	14	43
Biological process	GO:0019748	secondary metabolic process	53/1491	399/17956	0.000438889	0.0277894	Solyc00g050430.3/Solyc03g097920.1/Solyc02g092070.3/Solyc06g069045.1/Solyc02g091690.3/Solyc06g007970.3/Solyc01g108530.3/Solyc03g096965.1/Solyc02g093230.3/Solyc03g005260.3/Solyc04g079680.3/Solyc08g078040.3/Solyc04g008870.3/Solyc09g091600.3/Solyc09g061700.3/Solyc01g099590.3/Solyc01g108570.3/Solyc11g030730.2/Solyc06g066770.1/Solyc03g097500.3/Solyc11g008720.2/Solyc10g085830.2/Solyc02g094460.2/Solyc06g…	53	10	43
Molecular function	GO:0016746	transferase activity, transferring acyl groups	53/1583	483/18763	0.0290028	0.229927	Solyc03g025710.3/Solyc02g064690.3/Solyc07g065340.1/Solyc08g068700.1/Solyc08g075210.2/Solyc05g052680.1/Solyc07g065060.1/Solyc08g068690.1/Solyc02g082940.3/Solyc08g082620.3/Solyc05g052670.1/Solyc09g031528.1/Solyc11g066710.2/Solyc02g082950.3/Solyc02g081760.2/Solyc11g072990.1/Solyc08g068710.1/Solyc01g099745.1/Solyc01g068440.2/Solyc12g044450.2/Solyc01g095610.3/Solyc03g097500.3/Solyc05g025890.2/Solyc02g…	53	13	40
Biological process	GO:0005976	polysaccharide metabolic process	52/1491	495/17956	0.046456	0.39239	Solyc06g053920.3/Solyc12g014570.2/Solyc11g008140.2/Solyc02g082940.3/Solyc02g089880.3/Solyc12g010200.2/Solyc12g015770.2/Solyc01g104950.3/Solyc07g008290.3/Solyc07g055990.3/Solyc02g082950.3/Solyc03g094020.3/Solyc01g097000.3/Solyc08g080570.3/Solyc11g066270.2/Solyc07g065660.3/Solyc10g055810.2/Solyc12g098340.2/Solyc10g047570.2/Solyc04g008210.2/Solyc08g083210.3/Solyc03g097500.3/Solyc11g008720.2/Solyc05g…	52	12	40
Molecular function	GO:0046527	glucosyltransferase activity	51/1583	261/18763	1.13038e-08	6.56809e-06	Solyc12g088690.2/Solyc04g080010.3/Solyc08g006330.3/Solyc03g078730.2/Solyc06g062330.2/Solyc08g006410.3/Solyc12g096870.1/Solyc11g061980.1/Solyc07g043170.3/Solyc03g078720.3/Solyc12g015770.2/Solyc03g114180.3/Solyc10g085230.2/Solyc07g055990.3/Solyc12g088700.1/Solyc09g008060.3/Solyc01g105360.3/Solyc11g066270.2/Solyc07g065660.3/Solyc04g016210.3/Solyc04g008210.2/Solyc12g009300.3/Solyc01g107857.1/Solyc10g…	51	6	45
Cellular component	GO:0048046	apoplast	51/1584	383/20201	0.000137973	0.0086778	Solyc03g025720.3/Solyc12g094640.2/Solyc09g090040.3/Solyc02g092670.1/Solyc03g083560.1/Solyc09g065840.3/Solyc07g055990.3/Solyc07g017970.2/Solyc04g016470.3/Solyc08g005850.1/Solyc11g044910.2/Solyc05g005550.3/Solyc10g078510.2/Solyc10g007600.3/Solyc03g094020.3/Solyc11g066270.2/Solyc06g035960.3/Solyc06g065530.3/Solyc01g081350.1/Solyc02g092680.1/Solyc04g008210.2/Solyc08g079090.3/Solyc12g008840.2/Solyc07g…	51	14	37
Biological process	GO:0044262	cellular carbohydrate metabolic process	51/1491	450/17956	0.0142308	0.188496	Solyc06g053920.3/Solyc09g092260.3/Solyc03g058950.3/Solyc08g075210.2/Solyc03g083960.3/Solyc12g014570.2/Solyc02g082940.3/Solyc03g117490.3/Solyc06g007970.3/Solyc12g015770.2/Solyc11g066710.2/Solyc07g008290.3/Solyc07g055990.3/Solyc08g007080.3/Solyc02g082950.3/Solyc02g081760.2/Solyc01g009870.3/Solyc08g080570.3/Solyc11g066270.2/Solyc07g065660.3/Solyc09g091600.3/Solyc09g061700.3/Solyc04g008210.2/Solyc12g…	51	9	42
Biological process	GO:0040008	regulation of growth	49/1491	452/17956	0.0327167	0.314299	Solyc12g008800.2/Solyc10g080690.2/Solyc05g054390.3/Solyc09g090100.3/Solyc10g079840.2/Solyc06g083800.3/Solyc02g082450.3/Solyc03g082520.1/Solyc03g063600.4/Solyc06g062330.2/Solyc05g050280.3/Solyc06g053260.1/Solyc04g082940.3/Solyc04g074180.4/Solyc10g011660.3/Solyc03g083590.3/Solyc11g005530.2/Solyc03g082530.1/Solyc04g078300.3/Solyc08g075120.3/Solyc10g079210.2/Solyc04g016210.3/Solyc04g008870.3/Solyc03g…	49	10	39
Biological process	GO:0042446	hormone biosynthetic process	41/1491	243/17956	9.74026e-06	0.00283835	Solyc00g050430.3/Solyc03g097920.1/Solyc06g005520.3/Solyc10g007570.3/Solyc02g091690.3/Solyc10g083610.2/Solyc04g081290.3/Solyc04g071150.3/Solyc05g014790.3/Solyc02g089160.3/Solyc10g080390.2/Solyc07g026650.3/Solyc06g051750.3/Solyc07g049530.3/Solyc02g084930.3/Solyc02g085360.3/Solyc02g081190.3/Solyc06g082030.3/Solyc03g112460.3/Solyc02g094460.2/Solyc08g016660.2/Solyc07g019670.3/Solyc08g068160.2/Solyc02g…	41	9	32
Cellular component	GO:0009505	plant-type cell wall	40/1584	276/20201	0.000118011	0.0086778	Solyc03g111310.3/Solyc02g092670.1/Solyc03g083560.1/Solyc10g085540.1/Solyc07g063230.3/Solyc08g005960.2/Solyc04g071900.3/Solyc04g064690.3/Solyc11g044910.2/Solyc12g044330.2/Solyc08g078670.2/Solyc07g052550.2/Solyc09g057680.3/Solyc10g079210.2/Solyc03g119080.4/Solyc02g092680.1/Solyc08g067990.2/Solyc12g014420.2/Solyc08g079090.3/Solyc03g115500.3/Solyc10g009410.1/Solyc05g016310.1/Solyc02g079460.1/Solyc08g…	40	15	25
Biological process	GO:0044550	secondary metabolite biosynthetic process	35/1491	248/17956	0.00137263	0.0543803	Solyc03g097920.1/Solyc06g007970.3/Solyc01g108530.3/Solyc03g096965.1/Solyc02g093230.3/Solyc03g005260.3/Solyc04g079680.3/Solyc08g078040.3/Solyc09g091600.3/Solyc09g061700.3/Solyc01g108570.3/Solyc11g030730.2/Solyc03g097500.3/Solyc10g085830.2/Solyc06g061280.3/Solyc03g032220.3/Solyc08g079370.2/Solyc09g082860.3/Solyc08g083410.1/Solyc12g049300.2/Solyc08g079310.3/Solyc03g098020.3/Solyc02g093250.3/Solyc04g…	35	6	29
Biological process	GO:0009812	flavonoid metabolic process	34/1491	177/17956	3.13992e-06	0.00182997	Solyc05g054390.3/Solyc03g080190.3/Solyc03g025230.3/Solyc01g108530.3/Solyc07g054940.2/Solyc04g074180.4/Solyc07g054920.2/Solyc01g108570.3/Solyc11g030730.2/Solyc05g051010.3/Solyc08g083510.2/Solyc08g083500.2/Solyc08g079370.2/Solyc08g083410.1/Solyc08g079350.2/Solyc08g079310.3/Solyc10g076660.2/Solyc07g054930.3/Solyc11g066580.2/Solyc11g027800.1/Solyc11g050930.1/Solyc08g079280.3/Solyc05g047510.2/Solyc07g…	34	5	29
Biological process	GO:0007568	aging	33/1491	242/17956	0.00323186	0.0890186	Solyc12g008800.2/Solyc01g009860.3/Solyc03g097920.1/Solyc03g080190.3/Solyc03g096900.3/Solyc05g007770.3/Solyc07g054940.2/Solyc07g049530.3/Solyc07g054920.2/Solyc06g009140.3/Solyc02g081190.3/Solyc01g067620.3/Solyc08g083210.3/Solyc01g010490.3/Solyc04g071800.3/Solyc02g067660.3/Solyc07g051870.1/Solyc12g056000.1/Solyc07g054930.3/Solyc05g005560.4/Solyc01g091180.3/Solyc09g089730.3/Solyc03g095770.3/Solyc09g…	33	5	28
Molecular function	GO:0017171	serine hydrolase activity	28/1583	208/18763	0.00925696	0.105466	Solyc02g071190.3/Solyc03g118850.3/Solyc02g092670.1/Solyc03g059260.3/Solyc01g108480.1/Solyc10g085540.1/Solyc02g021220.1/Solyc01g108490.3/Solyc03g078200.2/Solyc02g082720.3/Solyc05g016380.3/Solyc02g092680.1/Solyc08g067990.2/Solyc01g108470.2/Solyc06g017860.2/Solyc04g079330.2/Solyc01g087950.3/Solyc08g080010.1/Solyc03g078203.1/Solyc10g085530.1/Solyc08g005940.1/Solyc03g078207.1/Solyc02g072290.1/Solyc11g…	28	7	21
Biological process	GO:0044282	small molecule catabolic process	28/1491	218/17956	0.0138097	0.188496	Solyc07g021750.1/Solyc00g050430.3/Solyc06g009160.3/Solyc03g025720.3/Solyc03g080190.3/Solyc03g123610.3/Solyc02g091690.3/Solyc03g117490.3/Solyc09g008560.3/Solyc02g089620.3/Solyc07g054940.2/Solyc04g071150.3/Solyc02g089630.3/Solyc08g007080.3/Solyc07g054920.2/Solyc02g084930.3/Solyc06g035960.3/Solyc04g009960.3/Solyc12g042470.2/Solyc06g062430.3/Solyc07g019670.3/Solyc01g007940.3/Solyc07g054930.3/Solyc02g…	28	6	22
Biological process	GO:0009813	flavonoid biosynthetic process	26/1491	144/17956	0.00012802	0.0139632	Solyc03g080190.3/Solyc03g025230.3/Solyc01g108530.3/Solyc07g054940.2/Solyc07g054920.2/Solyc01g108570.3/Solyc11g030730.2/Solyc05g051010.3/Solyc08g083510.2/Solyc08g083500.2/Solyc08g079370.2/Solyc08g083410.1/Solyc08g079350.2/Solyc08g079310.3/Solyc10g076660.2/Solyc07g054930.3/Solyc11g066580.2/Solyc08g079280.3/Solyc07g063350.3/Solyc06g073080.3/Solyc02g085660.1/Solyc02g085020.3/Solyc09g065100.2/Solyc12g…	26	5	21
Biological process	GO:0051094	positive regulation of developmental process	25/1491	173/17956	0.00455378	0.104848	Solyc09g090100.3/Solyc12g089240.2/Solyc03g025720.3/Solyc04g051510.1/Solyc04g080460.3/Solyc06g053320.3/Solyc10g081630.2/Solyc04g071990.3/Solyc01g005300.3/Solyc06g051750.3/Solyc06g035960.3/Solyc04g008870.3/Solyc04g014775.1/Solyc03g111460.2/Solyc07g062100.3/Solyc04g014790.1/Solyc02g067660.3/Solyc07g051870.1/Solyc03g111450.2/Solyc12g056650.2/Solyc12g096570.1/Solyc03g119100.2/Solyc09g008250.3/Solyc01g…	25	8	17
Biological process	GO:0062012	regulation of small molecule metabolic process	23/1491	130/17956	0.000414259	0.0277894	Solyc00g050430.3/Solyc09g092260.3/Solyc03g058950.3/Solyc06g005520.3/Solyc04g018080.3/Solyc02g091690.3/Solyc06g007970.3/Solyc10g080390.2/Solyc08g005850.1/Solyc04g008870.3/Solyc01g081350.1/Solyc09g091600.3/Solyc09g061700.3/Solyc02g094460.2/Solyc06g010100.2/Solyc05g005370.2/Solyc02g063430.3/Solyc01g081370.3/Solyc03g119370.2/Solyc01g096860.2/Solyc08g074940.3/Solyc12g036390.2/Solyc08g065420.3	23	6	17
Molecular function	GO:0045735	nutrient reservoir activity	22/1583	78/18763	2.86851e-07	5.55585e-05	Solyc07g005210.3/Solyc09g090040.3/Solyc07g064210.2/Solyc01g080020.2/Solyc02g085590.3/Solyc03g005580.2/Solyc01g080000.1/Solyc01g098770.1/Solyc08g080490.3/Solyc07g064220.1/Solyc09g025210.3/Solyc08g080480.3/Solyc09g072560.3/Solyc09g090150.3/Solyc01g080010.2/Solyc11g072380.2/Solyc09g082360.3/Solyc09g065470.3/Solyc09g082350.1/Solyc02g063480.2/Solyc09g082340.2/Solyc01g079920.3	22	4	18
Biological process	GO:0006260	DNA replication	22/1491	170/17956	0.0247936	0.254998	Solyc04g082060.3/Solyc10g079510.2/Solyc01g111550.3/Solyc08g080080.3/Solyc01g079507.1/Solyc02g093300.3/Solyc06g008510.3/Solyc11g065625.1/Solyc07g018300.3/Solyc06g076860.3/Solyc01g101030.3/Solyc07g005020.3/Solyc03g082860.3/Solyc10g055680.1/Solyc08g082350.3/Solyc02g087680.1/Solyc02g082180.3/Solyc01g006140.3/Solyc08g082200.3/Solyc05g008620.3/Solyc11g006010.2/Solyc11g067250.2	22	1	21
Biological process	GO:0044036	cell wall macromolecule metabolic process	22/1491	178/17956	0.0389242	0.352621	Solyc12g014570.2/Solyc02g082940.3/Solyc01g104950.3/Solyc07g008290.3/Solyc07g055990.3/Solyc02g082950.3/Solyc01g097000.3/Solyc11g066270.2/Solyc10g055810.2/Solyc04g008210.2/Solyc03g097500.3/Solyc11g071640.2/Solyc03g110890.1/Solyc03g031800.3/Solyc02g091920.3/Solyc11g017450.2/Solyc09g092520.3/Solyc05g005680.3/Solyc10g047030.3/Solyc01g005120.3/Solyc07g044820.1/Solyc03g093080.3	22	4	18
Biological process	GO:0010383	cell wall polysaccharide metabolic process	20/1491	133/17956	0.0067543	0.136326	Solyc12g014570.2/Solyc02g082940.3/Solyc01g104950.3/Solyc07g008290.3/Solyc07g055990.3/Solyc02g082950.3/Solyc01g097000.3/Solyc11g066270.2/Solyc04g008210.2/Solyc03g097500.3/Solyc11g071640.2/Solyc03g110890.1/Solyc03g031800.3/Solyc02g091920.3/Solyc11g017450.2/Solyc09g092520.3/Solyc05g005680.3/Solyc10g047030.3/Solyc01g005120.3/Solyc03g093080.3	20	3	17
Cellular component	GO:0009521	photosystem	20/1584	143/20201	0.00815288	0.256387	Solyc09g055950.1/Solyc00g230080.1/Solyc12g038080.1/Solyc02g080635.1/Solyc00g277510.2/Solyc10g017890.1/Solyc12g011450.2/Solyc05g021190.2/Solyc12g027550.1/Solyc02g070990.1/Solyc05g056070.3/Solyc10g007690.3/Solyc02g071010.1/Solyc03g005780.3/Solyc06g060340.3/Solyc03g005760.1/Solyc06g069730.3/Solyc02g071000.1/Solyc02g070970.1/Solyc02g070950.1	20	11	9
Biological process	GO:0010876	lipid localization	20/1491	151/17956	0.0250976	0.256615	Solyc02g087910.2/Solyc02g086490.3/Solyc01g090350.3/Solyc01g090360.3/Solyc10g008205.1/Solyc02g086310.1/Solyc10g012120.1/Solyc04g056380.3/Solyc09g098120.3/Solyc10g075050.2/Solyc10g012110.2/Solyc12g010920.2/Solyc01g005990.3/Solyc03g034330.1/Solyc10g075130.2/Solyc06g070960.2/Solyc10g012130.1/Solyc06g070950.2/Solyc06g069260.1/Solyc01g095780.2	20	1	19
Biological process	GO:0008037	cell recognition	19/1491	115/17956	0.00287214	0.082323	Solyc07g053130.3/Solyc04g078410.3/Solyc02g079590.3/Solyc07g063770.3/Solyc07g063720.1/Solyc02g079710.3/Solyc09g011100.1/Solyc02g079540.2/Solyc07g063730.2/Solyc09g011330.2/Solyc09g092370.1/Solyc04g077390.3/Solyc02g079533.1/Solyc09g091320.1/Solyc09g011103.1/Solyc07g063710.2/Solyc10g086610.1/Solyc05g053460.1/Solyc02g079700.1	19	5	14
Biological process	GO:0019684	photosynthesis, light reaction	19/1491	136/17956	0.0172145	0.20475	Solyc09g090570.2/Solyc09g055950.1/Solyc00g230080.1/Solyc12g038080.1/Solyc02g080635.1/Solyc00g277510.2/Solyc12g011450.2/Solyc05g021190.2/Solyc12g027550.1/Solyc02g070990.1/Solyc05g056070.3/Solyc10g007690.3/Solyc02g071010.1/Solyc03g005780.3/Solyc03g005760.1/Solyc06g069730.3/Solyc02g071000.1/Solyc02g070970.1/Solyc02g070950.1	19	11	8
Cellular component	GO:0009523	photosystem II	18/1584	97/20201	0.000489304	0.0205164	Solyc09g055950.1/Solyc00g230080.1/Solyc12g038080.1/Solyc02g080635.1/Solyc00g277510.2/Solyc12g011450.2/Solyc05g021190.2/Solyc12g027550.1/Solyc02g070990.1/Solyc05g056070.3/Solyc10g007690.3/Solyc02g071010.1/Solyc03g005780.3/Solyc06g060340.3/Solyc03g005760.1/Solyc02g071000.1/Solyc02g070970.1/Solyc02g070950.1	18	10	8
Biological process	GO:0042537	benzene-containing compound metabolic process	17/1491	76/17956	0.000131686	0.0139632	Solyc06g005520.3/Solyc03g080190.3/Solyc09g008560.3/Solyc07g054940.2/Solyc08g005850.1/Solyc07g054920.2/Solyc01g081350.1/Solyc06g010100.2/Solyc12g049300.2/Solyc07g054930.3/Solyc01g081370.3/Solyc06g073080.3/Solyc01g108880.3/Solyc08g006770.3/Solyc05g056170.3/Solyc08g074940.3/Solyc12g036390.2	17	2	15
Biological process	GO:0008202	steroid metabolic process	17/1491	118/17956	0.0177285	0.206646	Solyc05g011890.1/Solyc06g064650.3/Solyc03g031860.3/Solyc04g071150.3/Solyc02g089160.3/Solyc06g051750.3/Solyc02g084930.3/Solyc02g085360.3/Solyc03g097440.3/Solyc01g109140.3/Solyc10g085890.1/Solyc10g055680.1/Solyc06g061280.3/Solyc11g051090.1/Solyc07g052270.3/Solyc03g120060.2/Solyc05g011870.1	17	0	17
Biological process	GO:0018958	phenol-containing compound metabolic process	16/1491	60/17956	2.09705e-05	0.00387769	Solyc06g005520.3/Solyc03g080190.3/Solyc09g008560.3/Solyc07g054940.2/Solyc08g005850.1/Solyc07g054920.2/Solyc01g081350.1/Solyc06g010100.2/Solyc07g054930.3/Solyc01g081370.3/Solyc06g073080.3/Solyc01g108880.3/Solyc08g006770.3/Solyc12g006360.2/Solyc08g074940.3/Solyc12g036390.2	16	2	14
Molecular function	GO:0005216	ion channel activity	16/1583	113/18763	0.027725	0.223746	Solyc02g089850.3/Solyc02g089840.3/Solyc07g052400.3/Solyc02g081030.3/Solyc07g007690.3/Solyc09g007840.3/Solyc08g066990.3/Solyc06g036440.2/Solyc02g086990.3/Solyc01g010080.3/Solyc01g103140.3/Solyc02g086980.3/Solyc06g063180.2/Solyc02g088560.3/Solyc03g121350.3/Solyc06g063190.3	16	5	11
Biological process	GO:0042447	hormone catabolic process	15/1491	33/17956	1.41544e-08	1.23739e-05	Solyc00g050430.3/Solyc03g080190.3/Solyc02g091690.3/Solyc09g008560.3/Solyc07g054940.2/Solyc10g079870.2/Solyc07g054920.2/Solyc12g008900.2/Solyc02g068330.2/Solyc07g054930.3/Solyc02g063430.3/Solyc04g080820.2/Solyc06g073080.3/Solyc01g108880.3/Solyc08g006770.3	15	3	12
Biological process	GO:0009696	salicylic acid metabolic process	15/1491	50/17956	7.94118e-06	0.00283835	Solyc06g005520.3/Solyc03g080190.3/Solyc09g008560.3/Solyc07g054940.2/Solyc08g005850.1/Solyc07g054920.2/Solyc01g081350.1/Solyc06g010100.2/Solyc07g054930.3/Solyc01g081370.3/Solyc06g073080.3/Solyc01g108880.3/Solyc08g006770.3/Solyc08g074940.3/Solyc12g036390.2	15	2	13
Biological process	GO:0032350	regulation of hormone metabolic process	15/1491	66/17956	0.000267373	0.0203252	Solyc00g050430.3/Solyc06g005520.3/Solyc02g091690.3/Solyc10g080390.2/Solyc08g005850.1/Solyc01g081350.1/Solyc02g094460.2/Solyc06g010100.2/Solyc02g063430.3/Solyc01g081370.3/Solyc03g119370.2/Solyc03g098070.3/Solyc08g074940.3/Solyc12g036390.2/Solyc08g065420.3	15	6	9
Biological process	GO:0009835	fruit ripening	14/1491	60/17956	0.000317381	0.0231215	Solyc05g007770.3/Solyc07g049530.3/Solyc02g081190.3/Solyc08g083210.3/Solyc01g010490.3/Solyc04g071800.3/Solyc05g005560.4/Solyc09g089730.3/Solyc09g089680.3/Solyc07g049550.3/Solyc04g015530.2/Solyc09g089580.3/Solyc12g056180.2/Solyc12g096730.3	14	3	11
Biological process	GO:0034754	cellular hormone metabolic process	14/1491	93/17956	0.0209824	0.231448	Solyc06g062330.2/Solyc04g081290.3/Solyc10g079870.2/Solyc06g048570.3/Solyc04g016210.3/Solyc12g008900.2/Solyc05g053400.2/Solyc04g077690.2/Solyc12g009920.1/Solyc04g007240.1/Solyc10g082020.2/Solyc04g080820.2/Solyc10g084150.2/Solyc02g094860.2	14	3	11
Molecular function	GO:0008146	sulfotransferase activity	13/1583	33/18763	1.19883e-06	0.000116097	Solyc05g011890.1/Solyc02g090620.3/Solyc05g047490.2/Solyc10g019210.1/Solyc11g027800.1/Solyc11g051090.1/Solyc11g050930.1/Solyc05g047510.2/Solyc12g021150.1/Solyc12g021140.1/Solyc05g011900.1/Solyc09g055500.1/Solyc05g011870.1	13	0	13
Molecular function	GO:0016782	transferase activity, transferring sulfur-containing groups	13/1583	57/18763	0.00075589	0.0183005	Solyc05g011890.1/Solyc02g090620.3/Solyc05g047490.2/Solyc10g019210.1/Solyc11g027800.1/Solyc11g051090.1/Solyc11g050930.1/Solyc05g047510.2/Solyc12g021150.1/Solyc12g021140.1/Solyc05g011900.1/Solyc09g055500.1/Solyc05g011870.1	13	0	13
Biological process	GO:0009690	cytokinin metabolic process	13/1491	80/17956	0.0141632	0.188496	Solyc06g062330.2/Solyc04g081290.3/Solyc10g079870.2/Solyc04g016210.3/Solyc12g008900.2/Solyc05g053400.2/Solyc04g077690.2/Solyc12g009920.1/Solyc04g007240.1/Solyc10g082020.2/Solyc04g080820.2/Solyc10g084150.2/Solyc02g094860.2	13	2	11
Biological process	GO:0035821	modification of morphology or physiology of other organism	13/1491	86/17956	0.0247435	0.254998	Solyc06g005520.3/Solyc07g017970.2/Solyc11g008520.2/Solyc07g007710.3/Solyc09g065470.3/Solyc07g007740.1/Solyc09g082340.2/Solyc02g080220.3/Solyc10g074447.1/Solyc01g096750.1/Solyc11g006950.2/Solyc12g056360.1/Solyc07g007745.1	13	1	12
Biological process	GO:0009685	gibberellin metabolic process	12/1491	45/17956	0.000222629	0.0176932	Solyc00g050430.3/Solyc10g007570.3/Solyc02g091690.3/Solyc10g083610.2/Solyc06g082030.3/Solyc02g094460.2/Solyc08g016660.2/Solyc02g063430.3/Solyc03g119370.2/Solyc06g066820.3/Solyc05g053340.3/Solyc08g065420.3	12	4	8
Biological process	GO:0016101	diterpenoid metabolic process	12/1491	55/17956	0.00156548	0.0568468	Solyc00g050430.3/Solyc10g007570.3/Solyc02g091690.3/Solyc10g083610.2/Solyc06g082030.3/Solyc02g094460.2/Solyc08g016660.2/Solyc02g063430.3/Solyc03g119370.2/Solyc06g066820.3/Solyc05g053340.3/Solyc08g065420.3	12	4	8
Cellular component	GO:0009522	photosystem I	12/1584	75/20201	0.0133822	0.374076	Solyc10g017890.1/Solyc12g011450.2/Solyc02g070990.1/Solyc05g056070.3/Solyc10g007690.3/Solyc02g071010.1/Solyc03g005780.3/Solyc03g005760.1/Solyc06g069730.3/Solyc02g071000.1/Solyc02g070970.1/Solyc02g070950.1	12	11	1
Molecular function	GO:0031409	pigment binding	11/1583	30/18763	1.80001e-05	0.000871582	Solyc12g011450.2/Solyc02g070990.1/Solyc05g056070.3/Solyc10g007690.3/Solyc02g071010.1/Solyc03g005780.3/Solyc03g005760.1/Solyc06g069730.3/Solyc02g071000.1/Solyc02g070970.1/Solyc02g070950.1	11	11	0
Biological process	GO:0009768	photosynthesis, light harvesting in photosystem I	11/1491	31/17956	2.21782e-05	0.00387769	Solyc12g011450.2/Solyc02g070990.1/Solyc05g056070.3/Solyc10g007690.3/Solyc02g071010.1/Solyc03g005780.3/Solyc03g005760.1/Solyc06g069730.3/Solyc02g071000.1/Solyc02g070970.1/Solyc02g070950.1	11	11	0
Biological process	GO:0009765	photosynthesis, light harvesting	11/1491	47/17956	0.00132596	0.0539149	Solyc12g011450.2/Solyc02g070990.1/Solyc05g056070.3/Solyc10g007690.3/Solyc02g071010.1/Solyc03g005780.3/Solyc03g005760.1/Solyc06g069730.3/Solyc02g071000.1/Solyc02g070970.1/Solyc02g070950.1	11	11	0
Biological process	GO:0016128	phytosteroid metabolic process	11/1491	48/17956	0.00159315	0.0568468	Solyc05g011890.1/Solyc03g031860.3/Solyc04g071150.3/Solyc02g089160.3/Solyc06g051750.3/Solyc02g084930.3/Solyc02g085360.3/Solyc10g085890.1/Solyc11g051090.1/Solyc03g120060.2/Solyc05g011870.1	11	0	11
Biological process	GO:0042126	nitrate metabolic process	11/1491	51/17956	0.00266878	0.082323	Solyc03g111310.3/Solyc08g082750.3/Solyc11g013810.2/Solyc07g045460.3/Solyc02g067790.3/Solyc06g010100.2/Solyc06g060620.3/Solyc06g009840.3/Solyc08g061010.3/Solyc12g006050.2/Solyc01g096880.3	11	4	7
Biological process	GO:0043455	regulation of secondary metabolic process	11/1491	60/17956	0.00967609	0.15521	Solyc00g050430.3/Solyc02g091690.3/Solyc06g007970.3/Solyc04g008870.3/Solyc09g091600.3/Solyc09g061700.3/Solyc06g066770.1/Solyc02g094460.2/Solyc02g063430.3/Solyc03g119370.2/Solyc08g065420.3	11	4	7
Cellular component	GO:0005811	lipid droplet	10/1584	25/20201	9.33529e-06	0.00234856	Solyc01g005410.3/Solyc02g086490.3/Solyc03g097440.3/Solyc12g096930.2/Solyc08g066040.1/Solyc06g034040.1/Solyc09g098120.3/Solyc07g052270.3/Solyc12g010920.2/Solyc06g069260.1	10	1	9
Biological process	GO:0001906	cell killing	10/1491	40/17956	0.0012693	0.0539149	Solyc07g017970.2/Solyc07g007710.3/Solyc09g065470.3/Solyc07g007740.1/Solyc09g082340.2/Solyc02g080220.3/Solyc10g074447.1/Solyc11g006950.2/Solyc12g056360.1/Solyc07g007745.1	10	1	9
Biological process	GO:0031640	killing of cells of other organism	10/1491	40/17956	0.0012693	0.0539149	Solyc07g017970.2/Solyc07g007710.3/Solyc09g065470.3/Solyc07g007740.1/Solyc09g082340.2/Solyc02g080220.3/Solyc10g074447.1/Solyc11g006950.2/Solyc12g056360.1/Solyc07g007745.1	10	1	9
Biological process	GO:0044364	disruption of cells of other organism	10/1491	40/17956	0.0012693	0.0539149	Solyc07g017970.2/Solyc07g007710.3/Solyc09g065470.3/Solyc07g007740.1/Solyc09g082340.2/Solyc02g080220.3/Solyc10g074447.1/Solyc11g006950.2/Solyc12g056360.1/Solyc07g007745.1	10	1	9
Biological process	GO:0016131	brassinosteroid metabolic process	10/1491	41/17956	0.00155565	0.0568468	Solyc05g011890.1/Solyc04g071150.3/Solyc02g089160.3/Solyc06g051750.3/Solyc02g084930.3/Solyc02g085360.3/Solyc10g085890.1/Solyc11g051090.1/Solyc03g120060.2/Solyc05g011870.1	10	0	10
Biological process	GO:0046885	regulation of hormone biosynthetic process	10/1491	41/17956	0.00155565	0.0568468	Solyc00g050430.3/Solyc06g005520.3/Solyc02g091690.3/Solyc10g080390.2/Solyc02g094460.2/Solyc02g063430.3/Solyc03g119370.2/Solyc03g098070.3/Solyc12g036390.2/Solyc08g065420.3	10	5	5
Biological process	GO:0009692	ethylene metabolic process	10/1491	51/17956	0.00831368	0.144512	Solyc03g097920.1/Solyc10g080390.2/Solyc07g026650.3/Solyc07g049530.3/Solyc02g081190.3/Solyc09g089730.3/Solyc09g089680.3/Solyc07g049550.3/Solyc09g089580.3/Solyc12g056180.2	10	3	7
Biological process	GO:0009693	ethylene biosynthetic process	10/1491	51/17956	0.00831368	0.144512	Solyc03g097920.1/Solyc10g080390.2/Solyc07g026650.3/Solyc07g049530.3/Solyc02g081190.3/Solyc09g089730.3/Solyc09g089680.3/Solyc07g049550.3/Solyc09g089580.3/Solyc12g056180.2	10	3	7
Biological process	GO:0043449	cellular alkene metabolic process	10/1491	51/17956	0.00831368	0.144512	Solyc03g097920.1/Solyc10g080390.2/Solyc07g026650.3/Solyc07g049530.3/Solyc02g081190.3/Solyc09g089730.3/Solyc09g089680.3/Solyc07g049550.3/Solyc09g089580.3/Solyc12g056180.2	10	3	7
Biological process	GO:0043450	alkene biosynthetic process	10/1491	51/17956	0.00831368	0.144512	Solyc03g097920.1/Solyc10g080390.2/Solyc07g026650.3/Solyc07g049530.3/Solyc02g081190.3/Solyc09g089730.3/Solyc09g089680.3/Solyc07g049550.3/Solyc09g089580.3/Solyc12g056180.2	10	3	7
Biological process	GO:1900673	olefin metabolic process	10/1491	51/17956	0.00831368	0.144512	Solyc03g097920.1/Solyc10g080390.2/Solyc07g026650.3/Solyc07g049530.3/Solyc02g081190.3/Solyc09g089730.3/Solyc09g089680.3/Solyc07g049550.3/Solyc09g089580.3/Solyc12g056180.2	10	3	7
Molecular function	GO:0016769	transferase activity, transferring nitrogenous groups	10/1583	61/18763	0.0305457	0.229927	Solyc12g088220.2/Solyc04g049360.3/Solyc03g123610.3/Solyc12g006450.2/Solyc10g075170.2/Solyc03g112460.3/Solyc10g075175.1/Solyc01g007940.3/Solyc06g071640.3/Solyc12g006470.2	10	4	6
Molecular function	GO:0030599	pectinesterase activity	10/1583	61/18763	0.0305457	0.229927	Solyc12g098340.2/Solyc03g123630.3/Solyc03g078090.3/Solyc10g049370.2/Solyc00g170510.2/Solyc06g009190.3/Solyc09g091730.3/Solyc02g083830.2/Solyc07g017600.3/Solyc02g080220.3	10	3	7

## Sheet: S6
Table S6. Significantly Enriched GO Terms of Differentially Expressed Genes Between the Wild-Type and All-Flesh Fruit Tomato.
#Kegg_pathway	ko_id	Cluster_frequency	Genome_frequency	P value	FDR	GeneID	KEGG Orthology	hyperlink
Metabolic pathways	ko01100	449 out of 840 53.4523809523809%	5381 out of 12000 44.8416666666667%	1.29105e-07	1.6009e-05	Solyc08g078460.3;Solyc08g078850.3;Solyc02g082260.3;Solyc10g081010.2;Solyc02g083740.2;Solyc03g082700.3;Solyc08g082990.3;Solyc04g082060.3;Solyc06g071070.1;Solyc10g080900.2;Solyc11g011340.2;Solyc09g005180.3;Solyc04g074540.2;Solyc01g005270.3;Solyc04g063320.1;Solyc07g054210.3;Solyc10g006900.3;Solyc12g013710.2;Solyc10g078550.3;Solyc09g075920.1;Solyc01g056580.3;Solyc10g080970.2;Solyc02g089620.3;Solyc02g…	K00010+K00016+K00021+K00021+K00025+K00025+K00025+K00028+K00059+K00059+K00083+K00103+K00121+K00133+K00166+K00218+K00218+K00218+K00261+K00276+K00278+K00288+K00318+K00318+K00382+K00392+K00423+K00430+K00430+K00430+K00430+K00430+K00430+K00430+K00430+K00430+K00454+K00454+K00469+K00472+K00475+K00475+K00487+K00487+K00511+K00512+K00512+K00512+K00512+K00512+K00512+K00512+K00512+K00512+K00512+K00512+K00512+…	https:\\www.genome.jp\dbget-bin\www_bget?map01100
Taurine and hypotaurine metabolism	ko00430	11 out of 840 1.30952380952381%	30 out of 12000 0.25%	2.94247e-06	0.000364866	Solyc01g005000.3;Solyc04g025530.3;Solyc02g067440.3;Solyc03g113130.3;Solyc07g055150.3;Solyc05g053460.1;Solyc09g011100.1;Solyc09g011103.1;Solyc09g091320.1;Solyc09g092370.1;Solyc10g086610.1	K01580+K01580+K10712+K10712+K10712+K18592+K18592+K18592+K18592+K18592+K18592	https:\\www.genome.jp\dbget-bin\www_bget?map00430
Glutathione metabolism	ko00480	30 out of 840 3.57142857142857%	178 out of 12000 1.48333333333333%	5.69472e-06	0.000706145	Solyc00g007030.2;Solyc01g081250.3;Solyc01g086680.3;Solyc01g099590.3;Solyc02g081340.3;Solyc06g009040.3;Solyc06g069045.1;Solyc07g056470.3;Solyc07g056510.3;Solyc09g011490.3;Solyc09g011540.2;Solyc09g011560.2;Solyc09g011570.3;Solyc09g011600.3;Solyc09g011610.3;Solyc12g011310.2;Solyc12g044520.2;Solyc12g044530.2;Solyc00g187050.3;Solyc01g089850.3;Solyc03g093790.3;Solyc07g052610.3;Solyc03g098310.1;Solyc04g…	K00799+K00799+K00799+K00799+K00799+K00799+K00799+K00799+K00799+K00799+K00799+K00799+K00799+K00799+K00799+K00799+K00799+K00799+K01255+K01255+K01255+K01255+K01581+K01581+K18592+K18592+K18592+K18592+K18592+K18592	https:\\www.genome.jp\dbget-bin\www_bget?map00480
Photosynthesis - antenna proteins	ko00196	11 out of 840 1.30952380952381%	37 out of 12000 0.308333333333333%	2.92558e-05	0.00362772	Solyc05g056070.3;Solyc10g007690.3;Solyc06g069730.3;Solyc02g070950.1;Solyc02g070970.1;Solyc02g070990.1;Solyc02g071000.1;Solyc02g071010.1;Solyc03g005760.1;Solyc03g005780.3;Solyc12g011450.2	K08907+K08909+K08910+K08912+K08912+K08912+K08912+K08912+K08912+K08912+K08914	https:\\www.genome.jp\dbget-bin\www_bget?map00196
Brassinosteroid biosynthesis	ko00905	11 out of 840 1.30952380952381%	42 out of 12000 0.35%	0.000106036	0.0131485	Solyc02g085360.3;Solyc03g019870.3;Solyc06g051750.3;Solyc02g089160.3;Solyc01g095610.3;Solyc02g065600.3;Solyc02g065610.3;Solyc03g046270.3;Solyc03g120060.2;Solyc04g071800.3;Solyc11g030730.2	K09587+K09587+K09588+K09590+K12639+K12639+K12639+K12639+K15639+K20623+K20623	https:\\www.genome.jp\dbget-bin\www_bget?map00905
Circadian rhythm - plant	ko04712	23 out of 840 2.73809523809524%	141 out of 12000 1.175%	0.000114975	0.014257	Solyc04g015620.3;Solyc01g005300.3;Solyc04g074180.4;Solyc09g090100.3;Solyc05g053410.3;Solyc04g071990.3;Solyc12g056650.2;Solyc01g090790.3;Solyc04g049670.3;Solyc04g049677.1;Solyc03g081240.3;Solyc10g005080.3;Solyc02g084420.3;Solyc02g089540.3;Solyc02g093590.3;Solyc03g119540.3;Solyc05g009310.3;Solyc07g045180.3;Solyc03g006800.1;Solyc02g067230.3;Solyc03g026050.3;Solyc03g119100.2;Solyc08g061130.3	K03097+K12116+K12118+K12119+K12121+K12124+K12124+K12126+K12129+K12129+K12130+K12133+K12135+K12135+K12135+K12135+K12135+K12135+K16221+K16222+K16223+K16223+K16241	https:\\www.genome.jp\dbget-bin\www_bget?map04712
Alanine, aspartate and glutamate metabolism	ko00250	15 out of 840 1.78571428571429%	76 out of 12000 0.633333333333333%	0.000211296	0.0262007	Solyc10g078550.3;Solyc01g056580.3;Solyc03g123610.3;Solyc01g005000.3;Solyc04g025530.3;Solyc04g014510.3;Solyc11g011380.2;Solyc07g065960.1;Solyc04g078460.3;Solyc06g069400.3;Solyc01g007940.3;Solyc10g075170.2;Solyc10g075175.1;Solyc12g006450.2;Solyc12g006470.2	K00261+K00278+K00814+K01580+K01580+K01915+K01915+K01956+K13051+K13051+K14272+K14455+K14455+K16871+K16871	https:\\www.genome.jp\dbget-bin\www_bget?map00250
Sphingolipid metabolism	ko00600	15 out of 840 1.78571428571429%	78 out of 12000 0.65%	0.000284962	0.0353352	Solyc02g094460.2;Solyc08g066020.2;Solyc12g008490.2;Solyc10g085230.2;Solyc10g085285.1;Solyc02g090540.3;Solyc03g019790.3;Solyc01g110000.3;Solyc02g078950.3;Solyc03g019890.3;Solyc03g098070.3;Solyc03g121540.3;Solyc03g121660.3;Solyc08g063040.3;Solyc12g008840.2	K00654+K00654+K00720+K04628+K04628+K04708+K07407+K12309+K12309+K12309+K12309+K12309+K12309+K12309+K12309	https:\\www.genome.jp\dbget-bin\www_bget?map00600
Glycosaminoglycan degradation	ko00531	11 out of 840 1.30952380952381%	48 out of 12000 0.4%	0.00038032	0.0471597	Solyc03g115500.3;Solyc07g007550.3;Solyc01g099745.1;Solyc01g110000.3;Solyc02g078950.3;Solyc03g019890.3;Solyc03g098070.3;Solyc03g121540.3;Solyc03g121660.3;Solyc08g063040.3;Solyc12g008840.2	K07964+K07964+K10532+K12309+K12309+K12309+K12309+K12309+K12309+K12309+K12309	https:\\www.genome.jp\dbget-bin\www_bget?map00531
Biosynthesis of secondary metabolites	ko01110	233 out of 840 27.7380952380952%	2783 out of 12000 23.1916666666667%	0.000842876	0.104517	Solyc08g078460.3;Solyc08g078850.3;Solyc02g082260.3;Solyc10g081010.2;Solyc02g083740.2;Solyc03g082700.3;Solyc08g082990.3;Solyc06g071070.1;Solyc10g080900.2;Solyc11g011340.2;Solyc04g074540.2;Solyc01g005270.3;Solyc04g063320.1;Solyc07g054210.3;Solyc10g006900.3;Solyc12g013710.2;Solyc09g075920.1;Solyc02g089620.3;Solyc02g089630.3;Solyc05g053100.3;Solyc01g104860.3;Solyc02g079500.4;Solyc02g079510.3;Solyc03g…	K00010+K00016+K00021+K00021+K00025+K00025+K00025+K00059+K00059+K00083+K00121+K00133+K00166+K00218+K00218+K00218+K00276+K00318+K00318+K00382+K00430+K00430+K00430+K00430+K00430+K00430+K00430+K00430+K00430+K00454+K00454+K00475+K00475+K00487+K00487+K00511+K00547+K00549+K00588+K00588+K00588+K00588+K00600+K00640+K00688+K00695+K00695+K00696+K00750+K00789+K00789+K00800+K00826+K00844+K00850+K00850+K00895+…	https:\\www.genome.jp\dbget-bin\www_bget?map01110
Glycosphingolipid biosynthesis - ganglio series	ko00604	8 out of 840 0.952380952380952%	32 out of 12000 0.266666666666667%	0.00129472	0.160545	Solyc01g110000.3;Solyc02g078950.3;Solyc03g019890.3;Solyc03g098070.3;Solyc03g121540.3;Solyc03g121660.3;Solyc08g063040.3;Solyc12g008840.2	K12309+K12309+K12309+K12309+K12309+K12309+K12309+K12309	https:\\www.genome.jp\dbget-bin\www_bget?map00604
Glyoxylate and dicarboxylate metabolism	ko00630	21 out of 840 2.5%	152 out of 12000 1.26666666666667%	0.00207168	0.256889	Solyc02g083740.2;Solyc03g082700.3;Solyc08g082990.3;Solyc05g053100.3;Solyc01g104000.3;Solyc03g005580.2;Solyc09g025210.3;Solyc09g072560.3;Solyc09g090150.3;Solyc01g060085.1;Solyc07g017950.3;Solyc07g054740.3;Solyc04g014510.3;Solyc11g011380.2;Solyc12g094620.2;Solyc03g122130.3;Solyc10g007600.3;Solyc01g007940.3;Solyc11g008620.2;Solyc03g025720.3;Solyc06g035960.3	K00025+K00025+K00025+K00382+K00600+K01569+K01569+K01569+K01569+K01601+K01602+K01681+K01915+K01915+K03781+K11517+K11517+K14272+K19269+K22133+K22133	https:\\www.genome.jp\dbget-bin\www_bget?map00630
Cyanoamino acid metabolism	ko00460	18 out of 840 2.14285714285714%	125 out of 12000 1.04166666666667%	0.00265446	0.329153	Solyc01g104000.3;Solyc09g014480.2;Solyc11g008720.2;Solyc01g097000.3;Solyc11g071640.2;Solyc03g119080.4;Solyc01g094790.3;Solyc04g078460.3;Solyc06g069400.3;Solyc05g053460.1;Solyc09g011100.1;Solyc09g011103.1;Solyc09g091320.1;Solyc09g092370.1;Solyc10g086610.1;Solyc02g065240.3;Solyc02g065280.3;Solyc03g044790.3	K00600+K01188+K01188+K05349+K05349+K05350+K13034+K13051+K13051+K18592+K18592+K18592+K18592+K18592+K18592+K20802+K20802+K20802	https:\\www.genome.jp\dbget-bin\www_bget?map00460
Galactose metabolism	ko00052	18 out of 840 2.14285714285714%	125 out of 12000 1.04166666666667%	0.00265446	0.329153	Solyc02g091830.3;Solyc04g015200.3;Solyc08g066100.3;Solyc03g094020.3;Solyc03g121680.2;Solyc09g010090.4;Solyc08g080570.3;Solyc02g086530.3;Solyc03g019790.3;Solyc01g110000.3;Solyc02g078950.3;Solyc03g019890.3;Solyc03g098070.3;Solyc03g121540.3;Solyc03g121660.3;Solyc08g063040.3;Solyc12g008840.2;Solyc02g062590.3	K00844+K00850+K00850+K01187+K01193+K01193+K01784+K06617+K07407+K12309+K12309+K12309+K12309+K12309+K12309+K12309+K12309+K18819	https:\\www.genome.jp\dbget-bin\www_bget?map00052
Phenylpropanoid biosynthesis	ko00940	48 out of 840 5.71428571428571%	461 out of 12000 3.84166666666667%	0.00355336	0.440617	Solyc11g011340.2;Solyc01g104860.3;Solyc02g079500.4;Solyc02g079510.3;Solyc03g033690.2;Solyc03g080150.3;Solyc04g064690.3;Solyc04g071900.3;Solyc07g052550.2;Solyc11g072920.2;Solyc06g082530.2;Solyc06g082535.1;Solyc02g093230.3;Solyc02g093250.3;Solyc03g032220.3;Solyc04g063210.3;Solyc09g014480.2;Solyc11g008720.2;Solyc03g097030.3;Solyc01g097000.3;Solyc11g071640.2;Solyc03g119080.4;Solyc01g108880.3;Solyc07g…	K00083+K00430+K00430+K00430+K00430+K00430+K00430+K00430+K00430+K00430+K00487+K00487+K00588+K00588+K00588+K00588+K01188+K01188+K01904+K05349+K05349+K05350+K06892+K06892+K06892+K09753+K09755+K10775+K11188+K12356+K13065+K13065+K13065+K13065+K13066+K22395+K22395+K22395+K23260+K23260+K23260+K23260+K23260+K23260+K23260+K23260+K23260+K23260	https:\\www.genome.jp\dbget-bin\www_bget?map00940
MAPK signaling pathway - plant	ko04016	55 out of 840 6.54761904761905%	547 out of 12000 4.55833333333333%	0.00397561	0.492976	Solyc01g058720.3;Solyc02g088090.1;Solyc12g094620.2;Solyc12g096880.2;Solyc12g097000.2;Solyc02g068830.2;Solyc02g070890.3;Solyc02g072440.3;Solyc03g006030.3;Solyc04g009640.3;Solyc04g012190.2;Solyc04g014900.3;Solyc04g015980.3;Solyc05g007230.3;Solyc06g006010.2;Solyc06g008300.3;Solyc09g098420.2;Solyc12g049190.2;Solyc00g050430.3;Solyc02g063430.3;Solyc03g118310.3;Solyc07g039570.3;Solyc09g065100.2;Solyc04g…	K02183+K02183+K03781+K13414+K13414+K13420+K13420+K13420+K13420+K13420+K13420+K13420+K13420+K13420+K13420+K13420+K13420+K13420+K13422+K13422+K13422+K13422+K13422+K13424+K13424+K13425+K13425+K13447+K13447+K14496+K14496+K14496+K14496+K14497+K14497+K14497+K14498+K14510+K14514+K14515+K14516+K14516+K14516+K14516+K20547+K20547+K20547+K20604+K20606+K20714+K20714+K20716+K20716+K20716+K20716	https:\\www.genome.jp\dbget-bin\www_bget?map04016
Sulfur metabolism	ko00920	11 out of 840 1.30952380952381%	64 out of 12000 0.533333333333333%	0.00449874	0.557844	Solyc11g065625.1;Solyc07g065340.1;Solyc02g081830.3;Solyc12g013560.2;Solyc02g032860.3;Solyc02g080640.3;Solyc03g031620.3;Solyc01g094790.3;Solyc03g005260.3;Solyc09g082860.3;Solyc09g092430.3	K00392+K00640+K01082+K01082+K05907+K05907+K05907+K13034+K13811+K13811+K17285	https:\\www.genome.jp\dbget-bin\www_bget?map00920
Glycerolipid metabolism	ko00561	20 out of 840 2.38095238095238%	172 out of 12000 1.43333333333333%	0.017247	1	Solyc02g065715.1;Solyc02g077340.1;Solyc04g007570.2;Solyc06g064820.3;Solyc06g065530.3;Solyc06g074680.3;Solyc07g064730.2;Solyc09g008690.2;Solyc09g030370.3;Solyc11g032060.3;Solyc11g043115.1;Solyc11g066710.2;Solyc03g117490.3;Solyc10g008640.3;Solyc03g098020.3;Solyc09g075140.3;Solyc03g019790.3;Solyc01g007100.3;Solyc05g053030.1;Solyc12g098850.2	K00679+K00679+K00679+K00679+K00679+K00679+K00679+K00679+K00679+K00679+K00679+K00679+K00864+K00901+K01054+K01054+K07407+K09480+K13508+K22849	https:\\www.genome.jp\dbget-bin\www_bget?map00561
Arachidonic acid metabolism	ko00590	10 out of 840 1.19047619047619%	71 out of 12000 0.591666666666667%	0.0253631	1	Solyc07g052370.3;Solyc08g076250.2;Solyc01g066450.3;Solyc01g066457.1;Solyc05g053460.1;Solyc09g011100.1;Solyc09g011103.1;Solyc09g091320.1;Solyc09g092370.1;Solyc10g086610.1	K07418+K07418+K08726+K08726+K18592+K18592+K18592+K18592+K18592+K18592	https:\\www.genome.jp\dbget-bin\www_bget?map00590
Cutin, suberine and wax biosynthesis	ko00073	13 out of 840 1.54761904761905%	103 out of 12000 0.858333333333333%	0.0272706	1	Solyc09g066150.1;Solyc03g097500.3;Solyc00g156980.3;Solyc03g121600.3;Solyc06g062600.3;Solyc01g088400.3;Solyc03g065250.3;Solyc01g005410.3;Solyc12g096930.2;Solyc01g044565.1;Solyc09g083440.3;Solyc09g083445.1;Solyc11g007050.1	K13407+K15400+K15403+K15403+K15403+K15404+K15404+K17991+K17991+K20769+K20769+K20769+K20769	https:\\www.genome.jp\dbget-bin\www_bget?map00073
Monoterpenoid biosynthesis	ko00902	10 out of 840 1.19047619047619%	73 out of 12000 0.608333333333333%	0.0301396	1	Solyc10g083690.3;Solyc10g083700.3;Solyc03g078710.2;Solyc03g078720.3;Solyc03g078730.2;Solyc05g008220.3;Solyc01g105350.2;Solyc01g105360.3;Solyc09g008060.3;Solyc12g057060.2	K20618+K20618+K21373+K21373+K21373+K21373+K21374+K21374+K21374+K21374	https:\\www.genome.jp\dbget-bin\www_bget?map00902
Plant hormone signal transduction	ko04075	64 out of 840 7.61904761904762%	735 out of 12000 6.125%	0.0391466	1	Solyc01g090790.3;Solyc02g077920.3;Solyc04g051510.1;Solyc07g066230.3;Solyc00g050430.3;Solyc02g063430.3;Solyc03g118310.3;Solyc07g039570.3;Solyc09g065100.2;Solyc11g011030.2;Solyc10g080410.2;Solyc12g056860.2;Solyc01g009510.2;Solyc04g076850.3;Solyc08g021820.3;Solyc09g083290.3;Solyc04g081235.1;Solyc08g082630.3;Solyc10g008520.3;Solyc01g091030.3;Solyc01g110560.3;Solyc01g110605.1;Solyc03g082510.1;Solyc03g…	K12126+K13415+K13415+K13415+K13422+K13422+K13422+K13422+K13422+K13464+K14431+K14431+K14432+K14484+K14484+K14484+K14486+K14486+K14487+K14488+K14488+K14488+K14488+K14488+K14488+K14488+K14488+K14488+K14488+K14489+K14491+K14491+K14492+K14492+K14492+K14493+K14493+K14494+K14494+K14494+K14496+K14496+K14496+K14496+K14497+K14497+K14497+K14498+K14499+K14504+K14506+K14506+K14506+K14506+K14506+K14510+K14514+…	https:\\www.genome.jp\dbget-bin\www_bget?map04075
Benzoxazinoid biosynthesis	ko00402	6 out of 840 0.714285714285714%	37 out of 12000 0.308333333333333%	0.0417333	1	Solyc04g009850.3;Solyc04g009860.3;Solyc09g009985.1;Solyc09g089580.3;Solyc09g089680.3;Solyc09g089730.3	K13229+K13229+K13229+K13229+K13229+K13229	https:\\www.genome.jp\dbget-bin\www_bget?map00402
Riboflavin metabolism	ko00740	6 out of 840 0.714285714285714%	38 out of 12000 0.316666666666667%	0.0467429	1	Solyc01g010520.3;Solyc10g079590.1;Solyc03g098010.3;Solyc07g053270.3;Solyc08g013840.3;Solyc11g009020.2	K01513+K01513+K14379+K20884+K20884+K20884	https:\\www.genome.jp\dbget-bin\www_bget?map00740
Pyrimidine metabolism	ko00240	15 out of 840 1.78571428571429%	135 out of 12000 1.125%	0.0502828	1	Solyc04g005140.2;Solyc07g021750.1;Solyc01g080490.2;Solyc01g010520.3;Solyc10g079590.1;Solyc01g097970.3;Solyc01g100030.4;Solyc01g079650.3;Solyc07g065960.1;Solyc04g081290.3;Solyc10g082020.2;Solyc10g084150.2;Solyc08g077300.3;Solyc11g017320.2;Solyc06g083130.3	K00876+K01489+K01510+K01513+K01513+K01520+K01520+K01937+K01956+K06966+K06966+K06966+K13800+K13800+K16904	https:\\www.genome.jp\dbget-bin\www_bget?map00240
Flavonoid biosynthesis	ko00941	17 out of 840 2.02380952380952%	158 out of 12000 1.31666666666667%	0.0503451	1	Solyc03g080190.3;Solyc06g073080.3;Solyc06g082530.2;Solyc06g082535.1;Solyc02g093230.3;Solyc02g093250.3;Solyc03g032220.3;Solyc04g063210.3;Solyc10g076660.2;Solyc07g054920.2;Solyc07g054940.2;Solyc02g081760.2;Solyc06g074710.1;Solyc08g075210.2;Solyc12g010980.2;Solyc02g085020.3;Solyc11g066580.2	K00475+K00475+K00487+K00487+K00588+K00588+K00588+K00588+K05277+K05278+K05278+K13065+K13065+K13065+K13065+K13082+K13083	https:\\www.genome.jp\dbget-bin\www_bget?map00941

## Sheet: S7
Table S7. Significantly Enriched GO Terms of Differentially Expressed Genes in Locule Tissues Between the Wild-Type and All-Flesh Fruit Tomato.
Ontology	ID	Description	#GO	#Gene	#allGO	#allGene	P value	FDR	GeneID	Count	Up	Down	R	R-up	R-down
Biological process	GO:0042445	hormone metabolic process	74	1749	385	17956	8.35316e-09	7.89154e-06	Solyc04g071150.3/Solyc06g062330.2/Solyc06g005520.3/Solyc10g080390.2/Solyc02g091690.3/Solyc10g079640.2/Solyc00g050430.3/Solyc10g085890.1/Solyc03g080190.3/Solyc06g048570.3/Solyc07g054940.2/Solyc02g089160.3/Solyc09g089690.3/Solyc09g008560.3/Solyc07g026650.3/Solyc08g062820.3/Solyc02g084930.3/Solyc08g006770.3/Solyc07g054920.2/Solyc02g093540.3/Solyc10g007570.3/Solyc03g098070.3/Solyc06g010100.2/Solyc05g…	74	23	51	0.0423099	0.0131504	0.0291595
Biological process	GO:0018298	protein-chromophore linkage	26	1749	124	17956	0.000132344	0.0277845	Solyc09g090100.3/Solyc00g277510.2/Solyc09g055950.1/Solyc01g005300.3/Solyc00g230080.1/Solyc05g053410.3/Solyc08g077880.3/Solyc10g017890.1/Solyc05g016120.2/Solyc02g071260.3/Solyc12g027550.1/Solyc12g038080.1/Solyc01g048590.2/Solyc02g080635.1/Solyc12g011450.2/Solyc05g021190.2/Solyc02g021290.1/Solyc02g070990.1/Solyc09g014520.3/Solyc05g052950.3/Solyc03g005780.3/Solyc05g056070.3/Solyc02g071010.1/Solyc03g…	26	13	13	0.0148656	0.00743282	0.00743282
Biological process	GO:0009636	response to toxic substance	39	1749	196	17956	1.18095e-05	0.00371897	Solyc12g094620.2/Solyc00g277510.2/Solyc09g011650.3/Solyc10g085890.1/Solyc04g010250.3/Solyc12g096870.1/Solyc08g078950.3/Solyc07g005210.3/Solyc05g016120.2/Solyc11g005990.2/Solyc02g082250.3/Solyc03g098020.3/Solyc03g119980.3/Solyc01g048590.2/Solyc06g069045.1/Solyc03g117490.3/Solyc02g063160.3/Solyc05g050280.3/Solyc04g071990.3/Solyc06g071830.2/Solyc02g021290.1/Solyc08g077060.3/Solyc10g011660.3/Solyc10g…	39	11	28	0.0222985	0.00628931	0.0160091
Biological process	GO:0009627	systemic acquired resistance	22	1749	81	17956	6.37059e-06	0.00240741	Solyc03g044790.3/Solyc02g065240.3/Solyc10g079640.2/Solyc06g065010.3/Solyc06g010100.2/Solyc12g009650.2/Solyc02g032850.3/Solyc01g112140.3/Solyc05g050280.3/Solyc08g067390.3/Solyc06g069220.1/Solyc01g112130.3/Solyc10g011660.3/Solyc02g065280.3/Solyc03g119590.1/Solyc12g036390.2/Solyc00g212260.2/Solyc10g009640.2/Solyc10g009620.2/Solyc09g015770.3/Solyc07g065110.1/Solyc01g109390.3	22	9	13	0.0125786	0.0051458	0.00743282
Biological process	GO:2000280	regulation of root development	16	1749	64	17956	0.000323343	0.0359382	Solyc05g054390.3/Solyc11g020280.2/Solyc05g014260.3/Solyc05g007160.3/Solyc10g083610.2/Solyc11g040120.2/Solyc03g006030.3/Solyc04g054480.3/Solyc09g008250.3/Solyc04g077010.3/Solyc11g019910.1/Solyc06g065260.3/Solyc05g054650.1/Solyc02g020890.3/Solyc11g073060.2/Solyc01g109900.3	16	8	8	0.00914808	0.00457404	0.00457404
Biological process	GO:0009812	flavonoid metabolic process	32	1749	177	17956	0.000434333	0.0390791	Solyc01g108530.3/Solyc08g079310.3/Solyc05g054390.3/Solyc10g076840.2/Solyc07g063350.3/Solyc03g080190.3/Solyc07g054940.2/Solyc05g051010.3/Solyc03g025230.3/Solyc07g054920.2/Solyc03g095250.3/Solyc09g091510.3/Solyc08g083510.2/Solyc02g083860.3/Solyc11g027800.1/Solyc08g083500.2/Solyc11g066580.2/Solyc12g021150.1/Solyc08g079350.2/Solyc04g077010.3/Solyc11g050930.1/Solyc08g083410.1/Solyc05g011900.1/Solyc02g…	32	6	26	0.0182962	0.00343053	0.0148656
Biological process	GO:0010876	lipid localization	29	1749	151	17956	0.000280232	0.0330932	Solyc02g087910.2/Solyc01g105010.3/Solyc04g056380.3/Solyc01g090360.3/Solyc08g078960.3/Solyc01g090350.3/Solyc02g086490.3/Solyc10g008205.1/Solyc01g005990.3/Solyc02g086310.1/Solyc09g098120.3/Solyc10g075090.2/Solyc06g073660.3/Solyc10g012120.1/Solyc10g075130.2/Solyc03g034370.1/Solyc10g012110.2/Solyc03g119210.1/Solyc06g070960.2/Solyc12g010920.2/Solyc03g034330.1/Solyc07g065110.1/Solyc06g069260.1/Solyc10g…	29	4	25	0.0165809	0.00228702	0.0142939
Biological process	GO:0009696	salicylic acid metabolic process	14	1749	50	17956	0.000211463	0.0329212	Solyc06g005520.3/Solyc03g080190.3/Solyc07g054940.2/Solyc09g008560.3/Solyc08g006770.3/Solyc07g054920.2/Solyc06g010100.2/Solyc02g032850.3/Solyc08g074940.3/Solyc12g036390.2/Solyc06g073080.3/Solyc08g005850.1/Solyc01g108880.3/Solyc01g081370.3	14	3	11	0.00800457	0.00171527	0.00628931
Biological process	GO:0006260	DNA replication	39	1749	170	17956	2.91123e-07	0.000183356	Solyc08g080080.3/Solyc04g082060.3/Solyc02g093300.3/Solyc06g008510.3/Solyc10g079510.2/Solyc01g101030.3/Solyc01g079507.1/Solyc07g018300.3/Solyc07g005020.3/Solyc02g070780.3/Solyc05g007160.3/Solyc10g007400.3/Solyc09g007330.3/Solyc08g082200.3/Solyc03g082860.3/Solyc09g091650.3/Solyc02g082180.3/Solyc01g006140.3/Solyc06g076860.3/Solyc01g111550.3/Solyc09g009900.3/Solyc12g013880.2/Solyc06g076660.3/Solyc01g…	39	2	37	0.0222985	0.00114351	0.0211549
Biological process	GO:0042447	hormone catabolic process	13	1749	33	17956	6.00699e-06	0.00240741	Solyc02g091690.3/Solyc00g050430.3/Solyc03g080190.3/Solyc07g054940.2/Solyc09g008560.3/Solyc08g006770.3/Solyc07g054920.2/Solyc10g079870.2/Solyc12g008900.2/Solyc06g073080.3/Solyc04g080820.2/Solyc01g108880.3/Solyc02g068330.2	13	2	11	0.00743282	0.00114351	0.00628931
Biological process	GO:0009635	response to herbicide	9	1749	22	17956	0.000118448	0.0277845	Solyc00g277510.2/Solyc08g078950.3/Solyc07g005210.3/Solyc05g016120.2/Solyc01g048590.2/Solyc02g021290.1/Solyc06g060620.3/Solyc12g010320.2/Solyc01g095510.3	9	2	7	0.0051458	0.00114351	0.00400229
Biological process	GO:0009682	induced systemic resistance	14	1749	49	17956	0.000167074	0.0315682	Solyc06g065010.3/Solyc12g009650.2/Solyc08g005960.2/Solyc11g008720.2/Solyc05g050280.3/Solyc10g011660.3/Solyc02g083760.3/Solyc03g081260.3/Solyc02g083790.3/Solyc00g212260.2/Solyc10g009640.2/Solyc10g009620.2/Solyc09g015770.3/Solyc02g085730.3	14	2	12	0.00800457	0.00114351	0.00686106
Biological process	GO:0006261	DNA-dependent DNA replication	23	1749	102	17956	0.000100389	0.0270975	Solyc08g080080.3/Solyc02g093300.3/Solyc10g079510.2/Solyc01g079507.1/Solyc07g005020.3/Solyc02g070780.3/Solyc05g007160.3/Solyc09g007330.3/Solyc08g082200.3/Solyc02g082180.3/Solyc06g076860.3/Solyc01g111550.3/Solyc12g013880.2/Solyc01g110130.3/Solyc11g040120.2/Solyc03g111680.3/Solyc09g059440.1/Solyc05g014540.3/Solyc01g105530.3/Solyc04g008600.3/Solyc05g008540.3/Solyc05g007450.3/Solyc03g113760.3	23	1	22	0.0131504	0.000571755	0.0125786
Biological process	GO:0046244	salicylic acid catabolic process	7	1749	16	17956	0.000425645	0.0390791	Solyc03g080190.3/Solyc07g054940.2/Solyc09g008560.3/Solyc08g006770.3/Solyc07g054920.2/Solyc06g073080.3/Solyc01g108880.3	7	1	6	0.00400229	0.000571755	0.00343053
Biological process	GO:0006270	DNA replication initiation	16	1749	21	17956	7.79813e-13	1.47344e-09	Solyc02g093300.3/Solyc01g079507.1/Solyc07g005020.3/Solyc02g070780.3/Solyc09g007330.3/Solyc02g082180.3/Solyc06g076860.3/Solyc01g111550.3/Solyc12g013880.2/Solyc01g110130.3/Solyc11g040120.2/Solyc09g059440.1/Solyc05g014540.3/Solyc01g105530.3/Solyc05g008540.3/Solyc05g007450.3	16	0	16	0.00914808	0	0.00914808
Biological process	GO:0009772	photosynthetic electron transport in photosystem II	10	1749	28	17956	0.000189707	0.032586	Solyc00g277510.2/Solyc09g055950.1/Solyc00g230080.1/Solyc05g016120.2/Solyc12g027550.1/Solyc12g038080.1/Solyc01g048590.2/Solyc02g080635.1/Solyc05g021190.2/Solyc02g021290.1	10	0	10	0.00571755	0	0.00571755
Biological process	GO:0000103	sulfate assimilation	6	1749	11	17956	0.000253978	0.0329212	Solyc02g080640.3/Solyc03g031620.3/Solyc09g082860.3/Solyc02g032860.3/Solyc03g005260.3/Solyc02g082850.3	6	0	6	0.00343053	0	0.00343053
Biological process	GO:1900992	(-)-secologanin metabolic process	7	1749	15	17956	0.000261352	0.0329212	Solyc03g078730.2/Solyc03g078720.3/Solyc10g085230.2/Solyc05g052870.3/Solyc10g085285.1/Solyc03g078710.2/Solyc10g085280.1	7	0	7	0.00400229	0	0.00400229
Biological process	GO:1900994	(-)-secologanin biosynthetic process	7	1749	15	17956	0.000261352	0.0329212	Solyc03g078730.2/Solyc03g078720.3/Solyc10g085230.2/Solyc05g052870.3/Solyc10g085285.1/Solyc03g078710.2/Solyc10g085280.1	7	0	7	0.00400229	0	0.00400229
Biological process	GO:1901804	beta-glucoside metabolic process	7	1749	16	17956	0.000425645	0.0390791	Solyc03g078730.2/Solyc03g078720.3/Solyc10g085230.2/Solyc05g052870.3/Solyc10g085285.1/Solyc03g078710.2/Solyc10g085280.1	7	0	7	0.00400229	0	0.00400229
Biological process	GO:1901806	beta-glucoside biosynthetic process	7	1749	16	17956	0.000425645	0.0390791	Solyc03g078730.2/Solyc03g078720.3/Solyc10g085230.2/Solyc05g052870.3/Solyc10g085285.1/Solyc03g078710.2/Solyc10g085280.1	7	0	7	0.00400229	0	0.00400229
Cellular component	GO:0009505	plant-type cell wall	61	1870	276	20201	9.61056e-11	2.76177e-08	Solyc01g110000.3/Solyc04g071900.3/Solyc10g079610.2/Solyc03g119080.4/Solyc02g092670.1/Solyc08g005800.3/Solyc03g083560.1/Solyc11g008810.2/Solyc02g080530.3/Solyc08g079090.3/Solyc03g111310.3/Solyc02g092680.1/Solyc06g082610.3/Solyc02g067890.3/Solyc03g115500.3/Solyc04g064690.3/Solyc09g057680.3/Solyc01g007130.3/Solyc01g102350.3/Solyc05g026240.2/Solyc12g009800.2/Solyc08g005960.2/Solyc03g025580.1/Solyc10g…	61	20	41	0.0326203	0.0106952	0.0219251
Cellular component	GO:0048046	apoplast	59	1870	383	20201	6.85604e-05	0.00492552	Solyc01g111230.3/Solyc01g110000.3/Solyc04g008210.2/Solyc02g092670.1/Solyc09g090040.3/Solyc03g083560.1/Solyc08g079090.3/Solyc04g016470.3/Solyc08g077300.3/Solyc03g094020.3/Solyc02g092680.1/Solyc07g042390.2/Solyc06g065530.3/Solyc03g115990.2/Solyc03g031800.3/Solyc03g025720.3/Solyc02g065780.1/Solyc09g092520.3/Solyc03g019890.3/Solyc07g055990.3/Solyc06g074670.3/Solyc12g009650.2/Solyc05g005560.4/Solyc07g…	59	19	40	0.0315508	0.0101604	0.0213904
Cellular component	GO:0031226	intrinsic component of plasma membrane	58	1870	392	20201	0.000236711	0.0136047	Solyc07g054850.3/Solyc09g092420.2/Solyc12g014570.2/Solyc09g090080.1/Solyc08g079090.3/Solyc01g105010.3/Solyc08g074390.3/Solyc06g071500.3/Solyc10g007070.3/Solyc08g066990.3/Solyc06g073420.3/Solyc11g066620.2/Solyc01g079150.3/Solyc06g051860.3/Solyc10g085950.2/Solyc02g088560.3/Solyc05g053900.3/Solyc04g064610.3/Solyc03g083900.3/Solyc11g008140.2/Solyc02g071140.3/Solyc09g074530.3/Solyc03g120020.3/Solyc05g…	58	19	39	0.031016	0.0101604	0.0208556
Cellular component	GO:0009523	photosystem II	24	1870	97	20201	5.99205e-06	0.000860963	Solyc00g277510.2/Solyc09g055950.1/Solyc00g230080.1/Solyc08g077880.3/Solyc05g016120.2/Solyc12g027550.1/Solyc12g038080.1/Solyc01g048590.2/Solyc02g080635.1/Solyc12g011450.2/Solyc05g021190.2/Solyc02g021290.1/Solyc02g070990.1/Solyc08g067840.3/Solyc09g064500.3/Solyc09g014520.3/Solyc06g060340.3/Solyc03g005780.3/Solyc12g094720.2/Solyc05g056070.3/Solyc02g071010.1/Solyc03g005760.1/Solyc02g071000.1/Solyc07g…	24	10	14	0.0128342	0.00534759	0.00748663
Cellular component	GO:0005811	lipid droplet	10	1870	25	20201	4.00848e-05	0.0038397	Solyc01g005410.3/Solyc06g034040.1/Solyc03g097440.3/Solyc02g086490.3/Solyc08g066040.1/Solyc12g096930.2/Solyc09g098120.3/Solyc07g052270.3/Solyc12g010920.2/Solyc06g069260.1	10	1	9	0.00534759	0.000534759	0.00481283
Cellular component	GO:0043596	nuclear replication fork	7	1870	16	20201	0.000310609	0.0148766	Solyc02g093300.3/Solyc08g082200.3/Solyc04g045530.3/Solyc01g111550.3/Solyc09g059440.1/Solyc05g014540.3/Solyc04g008600.3	7	0	7	0.00374332	0	0.00374332
Molecular function	GO:0008289	lipid binding	56	1846	369	18763	0.000698537	0.0214123	Solyc02g087910.2/Solyc12g044410.2/Solyc09g091050.3/Solyc08g068880.1/Solyc01g105010.3/Solyc01g095700.3/Solyc03g116360.2/Solyc03g007310.3/Solyc01g098390.3/Solyc06g061180.1/Solyc04g051510.1/Solyc01g097510.3/Solyc07g066230.3/Solyc10g085310.1/Solyc08g061480.3/Solyc12g040800.2/Solyc01g090360.3/Solyc12g020120.2/Solyc08g078960.3/Solyc01g090350.3/Solyc10g008205.1/Solyc01g005990.3/Solyc02g086310.1/Solyc09g…	56	14	42	0.0303359	0.00758397	0.0227519
Molecular function	GO:0031406	carboxylic acid binding	24	1846	99	18763	2.40539e-05	0.0011803	Solyc09g089690.3/Solyc01g095700.3/Solyc03g007310.3/Solyc01g098390.3/Solyc07g026650.3/Solyc06g061180.1/Solyc10g085310.1/Solyc08g061480.3/Solyc09g089730.3/Solyc04g081930.3/Solyc02g081190.3/Solyc09g074270.3/Solyc02g036350.3/Solyc07g049530.3/Solyc02g083860.3/Solyc10g076410.1/Solyc09g015380.1/Solyc06g050500.2/Solyc07g054430.3/Solyc03g095900.3/Solyc03g095780.2/Solyc09g089740.3/Solyc07g065110.1/Solyc01g…	24	13	11	0.0130011	0.00704225	0.00595883
Molecular function	GO:0043177	organic acid binding	24	1846	99	18763	2.40539e-05	0.0011803	Solyc09g089690.3/Solyc01g095700.3/Solyc03g007310.3/Solyc01g098390.3/Solyc07g026650.3/Solyc06g061180.1/Solyc10g085310.1/Solyc08g061480.3/Solyc09g089730.3/Solyc04g081930.3/Solyc02g081190.3/Solyc09g074270.3/Solyc02g036350.3/Solyc07g049530.3/Solyc02g083860.3/Solyc10g076410.1/Solyc09g015380.1/Solyc06g050500.2/Solyc07g054430.3/Solyc03g095900.3/Solyc03g095780.2/Solyc09g089740.3/Solyc07g065110.1/Solyc01g…	24	13	11	0.0130011	0.00704225	0.00595883
Molecular function	GO:0008194	UDP-glycosyltransferase activity	62	1846	333	18763	6.13335e-07	0.000130414	Solyc04g080010.3/Solyc06g062330.2/Solyc02g089880.3/Solyc03g078730.2/Solyc08g076320.3/Solyc10g085880.1/Solyc10g085890.1/Solyc03g078720.3/Solyc08g006330.3/Solyc12g096870.1/Solyc11g061980.1/Solyc10g085230.2/Solyc12g008490.2/Solyc08g006410.3/Solyc01g105360.3/Solyc01g105350.2/Solyc12g088690.2/Solyc01g005210.3/Solyc03g114180.3/Solyc08g042000.3/Solyc07g043170.3/Solyc05g052870.3/Solyc05g053400.2/Solyc10g…	62	11	51	0.0335861	0.00595883	0.0276273
Molecular function	GO:0046527	glucosyltransferase activity	59	1846	261	18763	7.93087e-10	5.05906e-07	Solyc04g008210.2/Solyc04g080010.3/Solyc06g062330.2/Solyc03g078730.2/Solyc08g076320.3/Solyc10g085880.1/Solyc10g085890.1/Solyc03g078720.3/Solyc08g006330.3/Solyc12g096870.1/Solyc11g061980.1/Solyc10g085230.2/Solyc12g008490.2/Solyc08g006410.3/Solyc01g105360.3/Solyc01g105350.2/Solyc12g088690.2/Solyc01g005210.3/Solyc03g114180.3/Solyc08g042000.3/Solyc03g031800.3/Solyc07g043170.3/Solyc05g052870.3/Solyc10g…	59	9	50	0.031961	0.00487541	0.0270856
Molecular function	GO:0016168	chlorophyll binding	21	1846	90	18763	0.000136637	0.0062257	Solyc00g277510.2/Solyc09g055950.1/Solyc00g230080.1/Solyc08g077880.3/Solyc10g017890.1/Solyc05g016120.2/Solyc12g027550.1/Solyc12g038080.1/Solyc01g048590.2/Solyc02g080635.1/Solyc12g011450.2/Solyc05g021190.2/Solyc02g021290.1/Solyc02g070990.1/Solyc09g014520.3/Solyc03g005780.3/Solyc05g056070.3/Solyc02g071010.1/Solyc03g005760.1/Solyc02g071000.1/Solyc07g063600.3	21	9	12	0.0113759	0.00487541	0.00650054
Molecular function	GO:0035251	UDP-glucosyltransferase activity	51	1846	217	18763	2.71189e-09	8.64951e-07	Solyc04g080010.3/Solyc06g062330.2/Solyc03g078730.2/Solyc08g076320.3/Solyc10g085880.1/Solyc10g085890.1/Solyc03g078720.3/Solyc08g006330.3/Solyc12g096870.1/Solyc11g061980.1/Solyc10g085230.2/Solyc12g008490.2/Solyc08g006410.3/Solyc01g105360.3/Solyc01g105350.2/Solyc12g088690.2/Solyc01g005210.3/Solyc03g114180.3/Solyc08g042000.3/Solyc07g043170.3/Solyc05g052870.3/Solyc10g085285.1/Solyc09g092130.3/Solyc04g…	51	8	43	0.0276273	0.00433369	0.0232936
Molecular function	GO:0042562	hormone binding	13	1846	49	18763	0.000688092	0.0214123	Solyc11g020280.2/Solyc01g095700.3/Solyc03g007310.3/Solyc01g098390.3/Solyc06g061180.1/Solyc10g085310.1/Solyc09g074270.3/Solyc10g076410.1/Solyc04g077010.3/Solyc09g015380.1/Solyc06g050500.2/Solyc06g065260.3/Solyc03g095780.2	13	7	6	0.00704225	0.00379198	0.00325027
Molecular function	GO:0004190	aspartic-type endopeptidase activity	28	1846	114	18763	3.9861e-06	0.000363245	Solyc05g009890.1/Solyc01g080000.1/Solyc01g098770.1/Solyc06g074000.1/Solyc11g066620.2/Solyc12g027540.2/Solyc05g053900.3/Solyc06g069190.3/Solyc09g065000.3/Solyc03g117690.3/Solyc10g009410.1/Solyc11g011440.1/Solyc01g080020.2/Solyc06g069220.1/Solyc02g083450.3/Solyc08g078670.2/Solyc05g016310.1/Solyc04g008850.1/Solyc07g006430.1/Solyc08g074940.3/Solyc09g082760.3/Solyc02g032940.3/Solyc01g079920.3/Solyc08g…	28	5	23	0.0151679	0.00270856	0.0124594
Molecular function	GO:0070001	aspartic-type peptidase activity	28	1846	114	18763	3.9861e-06	0.000363245	Solyc05g009890.1/Solyc01g080000.1/Solyc01g098770.1/Solyc06g074000.1/Solyc11g066620.2/Solyc12g027540.2/Solyc05g053900.3/Solyc06g069190.3/Solyc09g065000.3/Solyc03g117690.3/Solyc10g009410.1/Solyc11g011440.1/Solyc01g080020.2/Solyc06g069220.1/Solyc02g083450.3/Solyc08g078670.2/Solyc05g016310.1/Solyc04g008850.1/Solyc07g006430.1/Solyc08g074940.3/Solyc09g082760.3/Solyc02g032940.3/Solyc01g079920.3/Solyc08g…	28	5	23	0.0151679	0.00270856	0.0124594
Molecular function	GO:0033293	monocarboxylic acid binding	11	1846	35	18763	0.000362839	0.0128585	Solyc01g095700.3/Solyc03g007310.3/Solyc06g061180.1/Solyc10g085310.1/Solyc08g061480.3/Solyc10g076410.1/Solyc09g015380.1/Solyc06g050500.2/Solyc03g095780.2/Solyc07g065110.1/Solyc01g109390.3	11	5	6	0.00595883	0.00270856	0.00325027
Molecular function	GO:0045735	nutrient reservoir activity	22	1846	78	18763	3.82105e-06	0.000363245	Solyc09g090040.3/Solyc01g080000.1/Solyc01g098770.1/Solyc07g005210.3/Solyc07g064210.2/Solyc02g085590.3/Solyc03g005580.2/Solyc08g080490.3/Solyc09g065000.3/Solyc07g064220.1/Solyc01g080020.2/Solyc09g025210.3/Solyc08g080480.3/Solyc09g072560.3/Solyc11g072380.2/Solyc09g090150.3/Solyc09g065470.3/Solyc01g079920.3/Solyc07g032080.3/Solyc12g010320.2/Solyc09g082340.2/Solyc01g080010.2	22	4	18	0.0119177	0.00216685	0.00975081
Molecular function	GO:0019840	isoprenoid binding	10	1846	21	18763	1.0561e-05	0.00067368	Solyc01g095700.3/Solyc03g007310.3/Solyc01g098390.3/Solyc06g061180.1/Solyc10g085310.1/Solyc09g074270.3/Solyc10g076410.1/Solyc09g015380.1/Solyc06g050500.2/Solyc03g095780.2	10	4	6	0.00541712	0.00216685	0.00325027
Molecular function	GO:0016709	oxidoreductase activity, acting on paired donors, with incorporation or reduction of molecular oxygen, NAD(P)H as one donor, and incorporation of one atom of oxygen	29	1846	151	18763	0.000332284	0.0124684	Solyc04g071150.3/Solyc03g019870.3/Solyc08g079310.3/Solyc06g082535.1/Solyc03g080190.3/Solyc07g054940.2/Solyc07g014670.3/Solyc02g090890.3/Solyc02g065220.3/Solyc02g084930.3/Solyc07g054920.2/Solyc02g090350.3/Solyc06g082530.2/Solyc08g083510.2/Solyc01g112140.3/Solyc01g080900.3/Solyc08g083500.2/Solyc11g066580.2/Solyc01g112130.3/Solyc08g079350.2/Solyc08g083410.1/Solyc08g079370.2/Solyc06g073080.3/Solyc04g…	29	4	25	0.0157096	0.00216685	0.0135428
Molecular function	GO:0010427	abscisic acid binding	8	1846	18	18763	0.000153091	0.0065104	Solyc01g095700.3/Solyc03g007310.3/Solyc06g061180.1/Solyc10g085310.1/Solyc10g076410.1/Solyc09g015380.1/Solyc06g050500.2/Solyc03g095780.2	8	3	5	0.00433369	0.00162514	0.00270856
Molecular function	GO:0004864	protein phosphatase inhibitor activity	8	1846	23	18763	0.00109539	0.031761	Solyc01g095700.3/Solyc03g007310.3/Solyc06g061180.1/Solyc10g085310.1/Solyc10g076410.1/Solyc09g015380.1/Solyc06g050500.2/Solyc03g095780.2	8	3	5	0.00433369	0.00162514	0.00270856
Molecular function	GO:0019212	phosphatase inhibitor activity	8	1846	24	18763	0.0015027	0.0416768	Solyc01g095700.3/Solyc03g007310.3/Solyc06g061180.1/Solyc10g085310.1/Solyc10g076410.1/Solyc09g015380.1/Solyc06g050500.2/Solyc03g095780.2	8	3	5	0.00433369	0.00162514	0.00270856
Molecular function	GO:0050275	scopoletin glucosyltransferase activity	8	1846	12	18763	2.97887e-06	0.000363245	Solyc12g088690.2/Solyc12g088700.1/Solyc01g107830.3/Solyc01g107857.1/Solyc01g107853.1/Solyc01g107820.2/Solyc01g107850.3/Solyc01g107780.3	8	0	8	0.00433369	0	0.00433369
Molecular function	GO:0008146	sulfotransferase activity	13	1846	33	18763	6.71907e-06	0.000535757	Solyc02g090620.3/Solyc05g011890.1/Solyc10g019210.1/Solyc12g021140.1/Solyc11g027800.1/Solyc12g021150.1/Solyc11g050930.1/Solyc05g011900.1/Solyc11g051090.1/Solyc05g047510.2/Solyc05g011870.1/Solyc09g055500.1/Solyc05g047490.2	13	0	13	0.00704225	0	0.00704225
Molecular function	GO:0033613	activating transcription factor binding	9	1846	17	18763	9.88521e-06	0.00067368	Solyc05g005440.2/Solyc05g015550.2/Solyc05g005350.2/Solyc05g005380.2/Solyc01g009510.2/Solyc10g009440.3/Solyc05g005360.2/Solyc05g005390.2/Solyc07g065580.2	9	0	9	0.00487541	0	0.00487541
Molecular function	GO:1990135	flavonoid sulfotransferase activity	9	1846	18	18763	1.80412e-05	0.00104621	Solyc05g011890.1/Solyc11g027800.1/Solyc12g021150.1/Solyc11g050930.1/Solyc05g011900.1/Solyc11g051090.1/Solyc05g047510.2/Solyc05g011870.1/Solyc09g055500.1	9	0	9	0.00487541	0	0.00487541
Molecular function	GO:0045156	electron transporter, transferring electrons within the cyclic electron transport pathway of photosynthesis activity	10	1846	29	18763	0.000287254	0.0114524	Solyc00g277510.2/Solyc09g055950.1/Solyc00g230080.1/Solyc05g016120.2/Solyc12g027550.1/Solyc12g038080.1/Solyc01g048590.2/Solyc02g080635.1/Solyc05g021190.2/Solyc02g021290.1	10	0	10	0.00541712	0	0.00541712
Molecular function	GO:0016711	flavonoid 3'-monooxygenase activity	7	1846	17	18763	0.00070491	0.0214123	Solyc08g079310.3/Solyc08g083510.2/Solyc08g083500.2/Solyc08g079350.2/Solyc08g083410.1/Solyc08g079370.2/Solyc08g079330.2	7	0	7	0.00379198	0	0.00379198

## Sheet: S8
Table S8. Differentially Expressed Genes in the Placenta and Locule Tissues of the Wild-Type and All-Flesh Fruit Tomato at Different Stages of Development.
Index	Type	ID	AverageAff	AverageWt	Aff/Wt	Up/Down-regulated	Locule			Placenta			Locule			Placenta			Pfam	GO	KEGG	NR	Swissprot	Tremble	KOG
							aff-10d-L	aff-15d-L	aff-25d-L	aff-10d-P	aff-15d-P	aff-25d-P	wt-10d-L	wt-15d-L	wt-25d-L	wt-10d-P	wt-15d-P	wt-25d-P
1	Gibberellin	Solyc02g083880.3	91.6683	183.637	0.499182	down	86.34	109.877	134.295	107.7	67.0133	44.785	188.707	160.217	538.16	66.1	52.7833	95.8567	Gibberellin regulated protein	GO:0005618,cell wall; GO:0005576,extracellular region; GO:0006952,defense response	K03860 phosphatidylinositol glycan, class Q | (RefSeq) N-acetylglucosaminyl-phosphatidylinositol biosynthetic protein gpi1-like (A)	PREDICTED: gibberellin-regulated protein 11 [Solanum lycopersicum]	RecName: Full=Snakin-2; Flags: Precursor;	SubName: Full=Uncharacterized protein {ECO:0000313|EnsemblPlants:Solyc02g083880.2.1};	--
2	Gibberellin	Solyc12g089300.2	30.8144	122.236	0.252091	down	21.425	23.1533	46.97	9.04333	16.58	67.715	171.853	140.943	325.66	28.08	10.1433	56.7333	Gibberellin regulated protein	GO:0005618,cell wall; GO:0005576,extracellular region; GO:0006952,defense response	K03860 phosphatidylinositol glycan, class Q | (RefSeq) N-acetylglucosaminyl-phosphatidylinositol biosynthetic protein gpi1-like (A)	PREDICTED: gibberellin-regulated protein 1-like [Solanum lycopersicum]	RecName: Full=Snakin-2; Flags: Precursor;	SubName: Full=Uncharacterized protein {ECO:0000313|EnsemblPlants:Solyc12g089300.1.1};	--
3	Gibberellin	Solyc09g074270.3	5.09056	11.9083	0.427478	down	6.895	7.95333	6.17	4.87	3.08	1.575	25.1833	15.0567	10.89	8.61667	5.53333	6.17	Chlorophyllase enzyme	GO:0005737,cytoplasm; GO:0005634,nucleus; GO:0010331,gibberellin binding; GO:0016787,hydrolase activity; GO:0009056,catabolic process; GO:0048444,floral organ morphogenesis; GO:0048530,fruit morphogenesis; GO:0010476,gibberellin mediated signaling pathway; GO:0010629,negative regulation of gene expression; GO:1905516,positive regulation of fertilization; GO:0009939,positive regulation of gibberel…	K14493 gibberellin receptor GID1 [EC:3.-.-.-] | (RefSeq) GID1; putative GID1-like gibberellin receptor (A)	putative GID1-like gibberellin receptor [Solanum lycopersicum]	RecName: Full=Gibberellin receptor GID1B; EC=3.-.-.-; AltName: Full=AtCXE14; AltName: Full=Carboxylesterase 14; AltName: Full=GID1-like protein 2; AltName: Full=Protein GA INSENSITIVE DWARF 1B; Short=AtGID1B;	SubName: Full=Uncharacterized protein {ECO:0000313|EnsemblPlants:Solyc09g074270.2.1};	Arylacetamide deacetylase
5	Gibberellin	Solyc03g113910.3	8.41639	15.7175	0.535479	down	2.42	2.11667	2.605	16.7667	11.03	15.56	16.9333	15.9733	10.025	21.33	16.1133	13.93	Gibberellin regulated protein	GO:0005618,cell wall; GO:0005576,extracellular region; GO:0006952,defense response	K20887 xyloglucan glycosyltransferase 4 [EC:2.4.1.-] | (RefSeq) xyloglucan glycosyltransferase 4-like (A)	PREDICTED: gibberellin-regulated protein 10 [Solanum lycopersicum]	RecName: Full=Snakin-2; Flags: Precursor;	SubName: Full=Uncharacterized protein {ECO:0000313|EnsemblPlants:Solyc03g113910.2.1};	--
6	Gibberellin	Solyc11g017440.2	0.968056	2.84889	0.339801	down	0.615	0.15	0.09	2.49333	1.5	0.96	3.98333	3.41333	1.35	2.33	3.85667	2.16	Gibberellin regulated protein	GO:0005576,extracellular region; GO:0009740,gibberellic acid mediated signaling pathway	--	PREDICTED: snakin-2-like [Solanum lycopersicum]	RecName: Full=Gibberellin-regulated protein 9; AltName: Full=GAST1 protein homolog 9; Flags: Precursor;	SubName: Full=Uncharacterized protein {ECO:0000313|EnsemblPlants:Solyc11g017440.1.1};	--
4	Gibberellin	Solyc02g091690.3	5.37861	26.6344	0.201942	down	5.195	7.10667	6.165	6.42667	2.59333	4.785	51.5933	46.0933	28.51	13.0467	12.3	8.26333	Helix-loop-helix DNA-binding domain	GO:0005634,nucleus; GO:0003677,DNA binding; GO:0003700,DNA-binding transcription factor activity; GO:0046983,protein dimerization activity; GO:0045487,gibberellin catabolic process; GO:0007275,multicellular organism development; GO:0010371,regulation of gibberellin biosynthetic process; GO:0006351,transcription, DNA-templated	K16190 glucuronokinase [EC:2.7.1.43] | (RefSeq) transcription factor ABORTED MICROSPORES-like (A)	PREDICTED: transcription factor bHLH93-like [Solanum lycopersicum]	RecName: Full=Transcription factor bHLH93; AltName: Full=Basic helix-loop-helix protein 93; Short=AtbHLH93; Short=bHLH 93; AltName: Full=Transcription factor EN 47; AltName: Full=bHLH transcription factor bHLH093;	SubName: Full=Uncharacterized protein {ECO:0000313|EnsemblPlants:Solyc02g091690.2.1};	--
7	auxin	Solyc02g077880.3	3269.19	1575.96	2.07441	up	3745.17	3444.57	2313.06	3081.06	3295.08	3736.18	1568.93	1719.68	1187.18	1734.29	1450.99	1794.71	Dormancy/auxin associated protein	GO:0007275,multicellular organism development	--	auxin repressed/dormancy associated protein [Solanum lycopersicum]	RecName: Full=Dormancy-associated protein homolog 1 {ECO:0000303|PubMed:15908603}; AltName: Full=Auxin-repressed protein 1 {ECO:0000303|PubMed:23065269}; Short=AtARP1 {ECO:0000303|PubMed:23065269}; AltName: Full=DRM1 homolog 1 {ECO:0000303|PubMed:15908603}; AltName: Full=Dormancy-associated protein 2 {ECO:0000303|PubMed:24442277}; Short=AtDRM2 {ECO:0000303|PubMed:24442277};	SubName: Full=Auxin repressed/dormancy associated protein {ECO:0000313|EMBL:ABH07900.1, ECO:0000313|EnsemblPlants:Solyc02g077880.2.1};	--
8	auxin	Solyc08g021820.3	35.995	79.6092	0.452146	down	4.27	18.4533	65.865	4.74333	35.8733	86.765	13.7	28.2767	70.725	47.58	57.14	260.233	AUX/IAA family	GO:0005634,nucleus; GO:0003700,DNA-binding transcription factor activity; GO:0009734,auxin-activated signaling pathway; GO:0009733,response to auxin; GO:0010218,response to far red light; GO:0010114,response to red light; GO:0006351,transcription, DNA-templated	K14484 auxin-responsive protein IAA | (RefSeq) IAA29 (A)	IAA29 [Solanum lycopersicum]	RecName: Full=Auxin-responsive protein IAA29; AltName: Full=Indoleacetic acid-induced protein 29;	RecName: Full=Auxin-responsive protein {ECO:0000256|RuleBase:RU004549};	--
9	auxin	Solyc04g076850.3	176.113	402.439	0.437615	down	129.21	161.337	178.625	141.087	198.64	247.78	283.417	468.04	612.935	191.317	326.72	532.203	AUX/IAA family	GO:0005634,nucleus; GO:0003700,DNA-binding transcription factor activity; GO:0043565,sequence-specific DNA binding; GO:0009734,auxin-activated signaling pathway; GO:0009733,response to auxin; GO:0006351,transcription, DNA-templated	K14484 auxin-responsive protein IAA | (RefSeq) SlIAA9, ENTIRE, ctd1; auxin-responsive protein IAA9 (A)	auxin-responsive protein IAA9 [Solanum lycopersicum]	RecName: Full=Auxin-responsive protein IAA9; AltName: Full=Indoleacetic acid-induced protein 9;	RecName: Full=Auxin-responsive protein {ECO:0000256|RuleBase:RU004549};	--
10	auxin	Solyc06g053260.1	2.47722	73.0028	0.0339333	down	0.145	1.06	4.315	0.0633333	8.41	0.87	21.7033	262.86	7.47	104.163	21.7933	20.0267	Auxin responsive protein	GO:0005737,cytoplasm; GO:0005634,nucleus; GO:0009734,auxin-activated signaling pathway; GO:0007275,multicellular organism development; GO:0040008,regulation of growth; GO:1900140,regulation of seedling development	K14488 SAUR family protein | (RefSeq) small auxin-up protein 58 (A)	small auxin-up protein 58 [Solanum lycopersicum]	RecName: Full=Auxin-responsive protein SAUR32 {ECO:0000305}; AltName: Full=Protein ABOLISHED APICAL HOOK MAINTENANCE 1 {ECO:0000303|Ref.6}; AltName: Full=Protein SMALL AUXIN UP RNA 32 {ECO:0000303|PubMed:12036261};	SubName: Full=Small auxin-up protein 58 {ECO:0000313|EMBL:AFK29266.1, ECO:0000313|EnsemblPlants:Solyc06g053260.1.1};	--
11	auxin	Solyc10g008520.3	2.28583	18.9425	0.120672	down	3.685	0.963333	4.66	2.31	0.406667	1.69	23.76	32.36	42.915	2.64667	3.87333	8.1	GH3 auxin-responsive promoter	GO:0009507,chloroplast; GO:0016874,ligase activity; GO:0009416,response to light stimulus	K14487 auxin responsive GH3 gene family | (RefSeq) jasmonic acid-amido synthetase JAR1 (A)	PREDICTED: jasmonic acid-amido synthetase JAR1 [Solanum lycopersicum]	RecName: Full=Indole-3-acetic acid-amido synthetase GH3.10 {ECO:0000305}; EC=6.3.2.- {ECO:0000305}; AltName: Full=Auxin-responsive GH3-like protein 10 {ECO:0000305}; AltName: Full=Protein DWARF IN LIGHT 2 {ECO:0000303|PubMed:14581632};	SubName: Full=Uncharacterized protein {ECO:0000313|EnsemblPlants:Solyc10g008520.2.1};	--
12	auxin	Solyc05g008060.3	49.3653	105.016	0.470072	down	34.51	54.3133	59.515	29.9533	58.5	59.4	94.3067	99.0167	46.835	88.97	127.173	173.797	Membrane transport protein	GO:0009986,cell surface; GO:0005783,endoplasmic reticulum; GO:0016021,integral component of membrane; GO:0016328,lateral plasma membrane; GO:0005886,plasma membrane; GO:0012506,vesicle membrane; GO:0010329,auxin efflux transmembrane transporter activity; GO:0010315,auxin efflux; GO:0010252,auxin homeostasis; GO:0009926,auxin polar transport; GO:0009734,auxin-activated signaling pathway; GO:000963…	K13947 auxin efflux carrier family | (RefSeq) PIN4, SlPIN2, SlPIN4; auxin efflux facilitator SlPIN4 (A)	auxin efflux facilitator SlPIN4 [Solanum lycopersicum]	RecName: Full=Auxin efflux carrier component 3 {ECO:0000303|PubMed:11845211}; Short=AtPIN3 {ECO:0000303|PubMed:11845211};	RecName: Full=Auxin efflux carrier component {ECO:0000256|RuleBase:RU362108};	--
13	Cytochrome P450	Solyc10g083690.3	50.1378	126	0.397919	down	34.87	59.7	71.96	13.0667	82.8	38.43	100.717	71.7833	70.33	329.77	82.87	100.53	Cytochrome P450	GO:0020037,heme binding; GO:0005506,iron ion binding; GO:0004497,monooxygenase activity; GO:0016705,oxidoreductase activity, acting on paired donors, with incorporation or reduction of molecular oxygen	K20618 cytochrome P450 family 76 subfamily A | (RefSeq) cytochrome P450 76A2-like (A)	PREDICTED: cytochrome P450 76A2-like [Solanum lycopersicum]	RecName: Full=Cytochrome P450 76A2; EC=1.14.-.-; AltName: Full=CYPLXXVIA2; AltName: Full=Cytochrome P-450EG7;	SubName: Full=Uncharacterized protein {ECO:0000313|EnsemblPlants:Solyc10g083690.2.1};	Cytochrome P450 CYP2 subfamily
14	Cytochrome P450	Solyc09g066150.1	113.944	301.907	0.377413	down	88.165	101.397	139.435	54.0233	130.857	169.785	322.123	328.433	375.675	248.753	251.683	284.773	Cytochrome P450	GO:0005789,endoplasmic reticulum membrane; GO:0016021,integral component of membrane; GO:0020037,heme binding; GO:0005506,iron ion binding; GO:0004497,monooxygenase activity; GO:0016705,oxidoreductase activity, acting on paired donors, with incorporation or reduction of molecular oxygen	K13407 fatty acid omega-hydroxylase [EC:1.14.-.-] | (RefSeq) cytochrome P450 94A1-like (A)	PREDICTED: cytochrome P450 94A1-like [Solanum lycopersicum]	RecName: Full=Cytochrome P450 94A1; EC=1.14.-.-; AltName: Full=P450-dependent fatty acid omega-hydroxylase;	SubName: Full=Uncharacterized protein {ECO:0000313|EnsemblPlants:Solyc09g066150.1.1};	Cytochrome P450 CYP4/CYP19/CYP26 subfamilies
15	Cytochrome P450	Solyc09g066400.2	1.34944	29.8858	0.0451533	down	0.135	2.3	1.32	0.116667	3.05	1.175	11.43	61.19	1.885	81.1167	19.0933	4.6	Cytochrome P450	GO:0016021,integral component of membrane; GO:0020037,heme binding; GO:0005506,iron ion binding; GO:0004497,monooxygenase activity; GO:0016705,oxidoreductase activity, acting on paired donors, with incorporation or reduction of molecular oxygen	K00512 steroid 17alpha-monooxygenase / 17alpha-hydroxyprogesterone deacetylase [EC:1.14.14.19 1.14.14.32] | (RefSeq) premnaspirodiene oxygenase-like (A)	PREDICTED: premnaspirodiene oxygenase-like [Solanum lycopersicum]	RecName: Full=Premnaspirodiene oxygenase; Short=HPO; EC=1.14.13.121; AltName: Full=Cytochrome P450 71D55;	SubName: Full=Uncharacterized protein {ECO:0000313|EnsemblPlants:Solyc09g066400.1.1};	Cytochrome P450 CYP2 subfamily
16	PE	Solyc12g098340.2	39.98	117.187	0.341163	down	14.77	29.1433	70.305	14.62	26.7467	84.295	59.14	95.5533	187.44	31.64	82.3267	247.023	Pectinesterase	GO:0005618,cell wall; GO:0005576,extracellular region; GO:0045330,aspartyl esterase activity; GO:0030599,pectinesterase activity; GO:0042545,cell wall modification; GO:0045490,pectin catabolic process	K01051 pectinesterase [EC:3.1.1.11] | (RefSeq) probable pectinesterase 29 (A)	PREDICTED: probable pectinesterase 29 [Solanum lycopersicum]	RecName: Full=Probable pectinesterase 29; Short=PE 29; EC=3.1.1.11; AltName: Full=Pectin methylesterase 29; Short=AtPME29; Flags: Precursor;	RecName: Full=Pectinesterase {ECO:0000256|RuleBase:RU000589}; EC=3.1.1.11 {ECO:0000256|RuleBase:RU000589};	--
17	XET	Solyc09g092520.3	38.0003	128.877	0.294856	down	37.585	11.4233	41.535	53.8667	58.0767	25.515	243.763	94.14	261.075	113.49	27.0967	33.7	Xyloglucan endo-transglycosylase (XET) C-terminus	GO:0048046,apoplast; GO:0005618,cell wall; GO:0004553,hydrolase activity, hydrolyzing O-glycosyl compounds; GO:0016762,xyloglucan:xyloglucosyl transferase activity; GO:0042546,cell wall biogenesis; GO:0010411,xyloglucan metabolic process	K08235 xyloglucan:xyloglucosyl transferase [EC:2.4.1.207] | (RefSeq) BR1; brassinosteroid-regulated protein BRU1 (A)	brassinosteroid-regulated protein BRU1 precursor [Solanum lycopersicum]	RecName: Full=Xyloglucan endotransglucosylase/hydrolase 2 {ECO:0000250|UniProtKB:Q38857}; EC=2.4.1.207 {ECO:0000250|UniProtKB:Q38857}; AltName: Full=Brassinosteroid-regulated protein BRU1 {ECO:0000303|PubMed:8115544}; Flags: Precursor;	RecName: Full=Xyloglucan endotransglucosylase/hydrolase {ECO:0000256|RuleBase:RU361120}; EC=2.4.1.207 {ECO:0000256|RuleBase:RU361120};	--
18	XET	Solyc07g055990.3	4.47972	43.8856	0.102077	down	0.925	5.50333	10.205	7.23667	1.15333	1.855	41.0567	52.0333	145.89	11.0567	5.40667	7.87	Xyloglucan endo-transglycosylase (XET) C-terminus	GO:0048046,apoplast; GO:0005618,cell wall; GO:0004553,hydrolase activity, hydrolyzing O-glycosyl compounds; GO:0016762,xyloglucan:xyloglucosyl transferase activity; GO:0042546,cell wall biogenesis; GO:0071555,cell wall organization; GO:0010411,xyloglucan metabolic process	K08235 xyloglucan:xyloglucosyl transferase [EC:2.4.1.207] | (RefSeq) probable xyloglucan endotransglucosylase/hydrolase protein 16 (A)	PREDICTED: probable xyloglucan endotransglucosylase/hydrolase protein 16 [Solanum lycopersicum]	RecName: Full=Probable xyloglucan endotransglucosylase/hydrolase protein 16; Short=At-XTH16; Short=XTH-16; EC=2.4.1.207; Flags: Precursor;	RecName: Full=Xyloglucan endotransglucosylase/hydrolase {ECO:0000256|RuleBase:RU361120}; EC=2.4.1.207 {ECO:0000256|RuleBase:RU361120};	--
19	glycosyl hydrolase	Solyc06g073760.3	22.1433	45.6086	0.485508	down	18.33	18.3233	24.45	11.58	39.2167	20.96	58.9933	47.67	75.195	36.23	19.95	35.6133	Glycosyl hydrolase family 3 C-terminal domain	GO:0005578,NA; GO:0046556,alpha-L-arabinofuranosidase activity; GO:0009044,xylan 1,4-beta-xylosidase activity; GO:0045493,xylan catabolic process	K05349 beta-glucosidase [EC:3.2.1.21] | (RefSeq) beta-glucosidase BoGH3B-like (A)	PREDICTED: uncharacterized protein LOC101266643 [Solanum lycopersicum]	RecName: Full=Beta-xylosidase/alpha-L-arabinofuranosidase 2 {ECO:0000303|PubMed:17615411, ECO:0000312|EMBL:ABQ45228.1}; AltName: Full=Xylan 1,4-beta-xylosidase/Alpha-L-arabinofuranosidase 2; Short=MsXyl2 {ECO:0000303|PubMed:17615411}; Includes: RecName: Full=Beta-xylosidase; EC=3.2.1.37; AltName: Full=1,4-beta-D-xylan xylohydrolase {ECO:0000250|UniProtKB:P48792}; AltName: Full=Xylan 1,4-beta-xylo…	SubName: Full=Uncharacterized protein {ECO:0000313|EnsemblPlants:Solyc06g073760.2.1};	--
20	glycosyl hydrolase	Solyc04g016470.3	7.91778	44.72	0.177052	down	5.435	7.84	19.85	1.85667	5.06	7.465	48.2967	37.31	122.53	29.0033	8.17667	23.0033	Glycosyl hydrolases family 17	GO:0048046,apoplast; GO:0042973,glucan endo-1,3-beta-D-glucosidase activity; GO:0005975,carbohydrate metabolic process; GO:0006952,defense response	K19893 glucan endo-1,3-beta-glucosidase 5/6 [EC:3.2.1.39] | (RefSeq) glucan endo-1,3-beta-glucosidase 6 (A)	glucan endo-1,3-beta-D-glucosidase precursor [Solanum lycopersicum]	RecName: Full=Glucan endo-1,3-beta-glucosidase, acidic isoform PR-Q'; EC=3.2.1.39; AltName: Full=(1->3)-beta-glucan endohydrolase; Short=(1->3)-beta-glucanase; AltName: Full=Beta-1,3-endoglucanase; AltName: Full=PR-35; Flags: Precursor;	SubName: Full=Uncharacterized protein {ECO:0000313|EnsemblPlants:Solyc04g016470.2.1};	--
21	glycosyl hydrolase	Solyc11g065280.1	1.76278	15.5683	0.113228	down	6.87	2.31	0.325	0.0666667	0.71	0.295	33.77	56.2567	1.63	0.373333	1.36333	0.0166667	Glycosyl hydrolases family 17	GO:0005615,extracellular space; GO:0042973,glucan endo-1,3-beta-D-glucosidase activity; GO:0005975,carbohydrate metabolic process; GO:0006952,defense response	K19891 glucan endo-1,3-beta-glucosidase 1/2/3 [EC:3.2.1.39] | (RefSeq) glucan endo-1,3-beta-glucosidase 3 (A)	PREDICTED: glucan endo-1,3-beta-glucosidase, acidic [Solanum lycopersicum]	RecName: Full=Glucan endo-1,3-beta-glucosidase, acidic isoform GI9; EC=3.2.1.39; AltName: Full=(1->3)-beta-glucan endohydrolase; Short=(1->3)-beta-glucanase; AltName: Full=Beta-1,3-endoglucanase; AltName: Full=PR-2B; AltName: Full=PR-36; Flags: Precursor;	SubName: Full=Uncharacterized protein {ECO:0000313|EnsemblPlants:Solyc11g065280.1.1};	--
22	TAG1	Solyc02g071730.3	22.8244	3.61	6.32256	up	29.21	20.3433	18.92	46.1533	45.6733	41.465	5.55	3.55	1.73	49.4867	45.7733	47.08	K09264 MADS-box transcription factor, plant | (RefSeq) TAG1, AG1; MADS-box transcription factor AGAMOUS (A)	floral homeotic protein AGAMOUS isoform 2 [Solanum lycopersicum]	RecName: Full=Floral homeotic protein AGAMOUS; AltName: Full=TAG1;	SubName: Full=Uncharacterized protein {ECO:0000313|EnsemblPlants:PGSC0003DMT400073134};	MADS box transcription factor	GO:0005634,nucleus; GO:0003700,DNA-binding transcription factor activity; GO:0046983,protein dimerization activity; GO:0000977,RNA polymerase II regulatory region sequence-specific DNA binding; GO:0045944,positive regulation of transcription by RNA polymerase II; GO:0006351,transcription, DNA-templated	SRF-type transcription factor (DNA-binding and dimerisation domain)
23	TAGL1	Solyc07g055920.3	130.266	70.8906	1.83757	up	116.96	134.923	138.915	132.26	138.073	155.97	61.9	73.3467	77.425	143.113	169.437	178.07	K09264 MADS-box transcription factor, plant | (RefSeq) TAGL1, ALQ; TAGL1 transcription factor (A)	TAGL1 transcription factor [Solanum lycopersicum]	RecName: Full=Floral homeotic protein AGAMOUS; AltName: Full=GAG2;	SubName: Full=MADS-box transcription factor ARLEQUIN {ECO:0000313|EMBL:ADD38992.1};	MADS box transcription factor	GO:0005634,nucleus; GO:0003700,DNA-binding transcription factor activity; GO:0046983,protein dimerization activity; GO:0000977,RNA polymerase II regulatory region sequence-specific DNA binding; GO:0045944,positive regulation of transcription by RNA polymerase II; GO:0006351,transcription, DNA-templated	SRF-type transcription factor (DNA-binding and dimerisation domain)
24	Methyltransferase	Solyc04g040180.3	223.259	454.651	0.491055	down	193.205	247.52	311.11	129.773	225.73	232.215	468.547	436.74	488.435	548.423	391.423	394.34	Methyltransferase domain	GO:0005737,cytoplasm; GO:0008757,S-adenosylmethionine-dependent methyltransferase activity; GO:0032259,methylation	K08869 aarF domain-containing kinase | (RefSeq) putative aarF domain-containing protein kinase 1 (A)	PREDICTED: putative methyltransferase DDB_G0268948 [Solanum lycopersicum]	--	SubName: Full=Uncharacterized protein {ECO:0000313|EnsemblPlants:Solyc04g040180.2.1};	Methyltransferase
25	par2	Solyc01g008550.4	61.4978	24.0922	2.5526	up	83.005	62.2133	39.275	83.99	68.44	34.015	33.15	33.1667	5.96	62.1067	52.1167	21.6433	K09753 cinnamoyl-CoA reductase [EC:1.2.1.44] | (RefSeq) cinnamoyl-CoA reductase 1-like (A)	phenylacetaldehyde reductase [Solanum lycopersicum]	RecName: Full=Cinnamoyl-CoA reductase 1; Short=AtCCR1; EC=1.2.1.44; AltName: Full=Protein IRREGULAR XYLEM 4;	SubName: Full=Phenylacetaldehyde reductase {ECO:0000313|EMBL:ABR15769.1, ECO:0000313|EnsemblPlants:Solyc01g008550.2.1};	Flavonol reductase/cinnamoyl-CoA reductase	GO:0005829,cytosol; GO:0016621,cinnamoyl-CoA reductase activity; GO:0050662,coenzyme binding; GO:0007623,circadian rhythm; GO:0009809,lignin biosynthetic process; GO:0009409,response to cold	Polysaccharide biosynthesis protein
26	lipid	Solyc10g075090.2	73.9236	3.64139	20.3009	up	1.9	1.31333	0.395	425.92	1.13333	12.88	12.3833	7.55667	0.785	0.423333	0.383333	0.316667	Probable lipid transfer	GO:0016020,membrane; GO:0008289,lipid binding; GO:0006869,lipid transport	--	non-specific lipid-transfer protein 2 precursor [Solanum lycopersicum]	RecName: Full=Non-specific lipid-transfer protein 2; Short=LTP 2; Flags: Precursor;	RecName: Full=Non-specific lipid-transfer protein {ECO:0000256|RuleBase:RU000628};	--
27	lipid	Solyc08g005960.2	188.681	47.3392	3.98574	up	134.755	237.92	172.11	136.013	319.31	131.98	75.8833	29.0667	58.045	81.5533	30.07	9.41667	Probable lipid transfer	GO:0009707,chloroplast outer membrane; GO:0005783,endoplasmic reticulum; GO:0005576,extracellular region; GO:0009505,plant-type cell wall; GO:0009506,plasmodesma; GO:0050832,defense response to fungus; GO:0009682,induced systemic resistance; GO:0009737,response to abscisic acid; GO:0009409,response to cold; GO:0009651,response to salt stress	K11855 ubiquitin carboxyl-terminal hydrolase 36/42 [EC:3.4.19.12] | (RefSeq) ubiquitin carboxyl-terminal hydrolase 36 (A)	PREDICTED: 14 kDa proline-rich protein DC2.15-like [Solanum lycopersicum]	RecName: Full=Lipid transfer protein EARLI 1; AltName: Full=Protein EARLY ARABIDOPSIS ALUMINUM INDUCED 1; Short=pEARLI1; Flags: Precursor;	SubName: Full=Uncharacterized protein {ECO:0000313|EnsemblPlants:Solyc08g005960.1.1};	--
28	lipid	Solyc08g078870.2	796.221	283.802	2.80555	up	604.065	240.92	145.68	1011.42	1222.54	1552.7	169.83	114.833	19.91	666.797	695.867	35.5733	Probable lipid transfer	GO:0016021,integral component of membrane	K11855 ubiquitin carboxyl-terminal hydrolase 36/42 [EC:3.4.19.12] | (RefSeq) ubiquitin carboxyl-terminal hydrolase 36 (A)	PREDICTED: 14 kDa proline-rich protein DC2.15-like [Solanum lycopersicum]	RecName: Full=14 kDa proline-rich protein DC2.15; Flags: Precursor;	SubName: Full=Uncharacterized protein {ECO:0000313|EnsemblPlants:Solyc08g078870.1.1};	--
29	lipid	Solyc06g005770.1	30.4369	100.404	0.303144	down	36.045	140.193	1.25	2.96667	0.636667	1.53	201.227	342.233	37.155	4.09	1.48333	16.2367	Probable lipid transfer	GO:0008289,lipid binding; GO:0006869,lipid transport	--	PREDICTED: non-specific lipid-transfer protein 1-like [Solanum lycopersicum]	RecName: Full=Non-specific lipid-transfer protein 1 {ECO:0000303|PubMed:19958316}; Short=LTP 1 {ECO:0000303|PubMed:19958316}; AltName: Allergen=Mor n 3 {ECO:0000303|PubMed:19958316};	RecName: Full=Non-specific lipid-transfer protein {ECO:0000256|RuleBase:RU000628};	--
30	lipid	Solyc10g012120.1	5.83167	62.0147	0.0940368	down	25.2	5.84667	0.9	0.686667	1.61667	0.74	141.237	222.697	3.005	1.37667	3.72667	0.0466667	Probable lipid transfer	GO:0008289,lipid binding; GO:0006869,lipid transport	--	PREDICTED: non-specific lipid-transfer protein C, cotyledon-specific isoform-like [Solanum tuberosum]	RecName: Full=Non-specific lipid-transfer protein; Short=LTP; Flags: Precursor;	SubName: Full=Uncharacterized protein {ECO:0000313|EnsemblPlants:Solyc10g012120.1.1};	--
31	lipid	Solyc01g090360.3	2.99267	24.8094	0.120626	down		2.71667	8.96	0.08	1.87667	1.33	35.1367	23.1667	74.39	0.8	2.00333	13.36	Probable lipid transfer	GO:0008289,lipid binding; GO:0006869,lipid transport	--	non-specific lipid-transfer protein precursor [Solanum lycopersicum]	RecName: Full=Non-specific lipid-transfer protein A; Short=NS-LTP A; AltName: Full=Phospholipid transfer protein; Short=PLTP;	RecName: Full=Non-specific lipid-transfer protein {ECO:0000256|RuleBase:RU000628};	--
32	lipid	Solyc02g087910.2	4.64972	54.0811	0.0859768	down	7.685	8.27	3.715	1.06667	5.77667	1.385	127.847	163.657	23.68	2.13333	5.15667	2.01333	Probable lipid transfer	GO:0008289,lipid binding; GO:0006869,lipid transport	--	PREDICTED: non-specific lipid-transfer protein A-like [Solanum lycopersicum]	RecName: Full=Non-specific lipid-transfer protein B; Short=NS-LTP B; AltName: Full=Phospholipid transfer protein; Short=PLTP;	RecName: Full=Non-specific lipid-transfer protein {ECO:0000256|RuleBase:RU000628};	--
33	lipid	Solyc10g012110.2	14.4925	94.0017	0.154173	down	61.11	17.6867	1.88	1.57667	3.60667	1.095	237.047	313.273	4.71	2.76333	6.15	0.0666667	Protease inhibitor/seed storage/LTP family	GO:0008289,lipid binding; GO:0006869,lipid transport	--	PREDICTED: non-specific lipid-transfer protein C, cotyledon-specific isoform-like [Solanum lycopersicum]	RecName: Full=Non-specific lipid-transfer protein C, cotyledon-specific isoform; Short=NS-LTP C; AltName: Full=Phospholipid transfer protein; Short=PLTP; Flags: Precursor;	SubName: Full=Uncharacterized protein {ECO:0000313|EnsemblPlants:Solyc10g012110.1.1};	--
34	lipid	Solyc02g086310.1	10.1381	75.7361	0.13386	down	17.375	18.1533	14.195	0.35	6.93	3.825	42.3433	112.097	241.81	3.09667	11.91	43.16	Protease inhibitor/seed storage/LTP family	GO:0008289,lipid binding; GO:0006869,lipid transport	--	lipid-transfer protein 7k-LTP precursor [Solanum lycopersicum]	RecName: Full=Non-specific lipid-transfer protein 2 {ECO:0000303|PubMed:23913675}; AltName: Full=Allergen Api g 6.0101 {ECO:0000303|PubMed:23913675}; AltName: Allergen=Api g 6 {ECO:0000303|PubMed:23913675};	SubName: Full=Uncharacterized protein {ECO:0000313|EnsemblPlants:Solyc02g086310.1.1};	--
35	lipid	Solyc10g012130.1	28.3978	155.846	0.182217	down	138.13	22.7767	1.775	2.07333	4.81667	0.815	407.747	511.047	6.145	3.87	6.03667	0.23	Protease inhibitor/seed storage/LTP family	GO:0008289,lipid binding; GO:0006869,lipid transport	--	PREDICTED: non-specific lipid-transfer protein-like [Solanum lycopersicum]	RecName: Full=Non-specific lipid-transfer protein; Short=LTP; Flags: Precursor;	SubName: Full=Uncharacterized protein {ECO:0000313|EnsemblPlants:Solyc10g012130.1.1};	--
36	lipid	Solyc08g080490.3	33.5558	322.668	0.103995	down	7.745	83.95	72.12	1.07333	23.0667	13.38	396.24	979.863	450.29	13.1833	44.5033	51.9267	Protease inhibitor/seed storage/LTP family	GO:0045735,nutrient reservoir activity	--	PREDICTED: 2S sulfur-rich seed storage protein 2-like [Solanum lycopersicum]	RecName: Full=2S sulfur-rich seed storage protein 2; Contains: RecName: Full=2S sulfur-rich seed storage protein small chain 2; AltName: Full=2S albumin 2 small subunit; Contains: RecName: Full=2S sulfur-rich seed storage protein large chain 2; AltName: Full=2S albumin 2 large subunit; Flags: Precursor;	SubName: Full=Uncharacterized protein {ECO:0000313|EnsemblPlants:Solyc08g080490.2.1};	--
37	lipid	Solyc08g080480.3	3.26278	28.4017	0.11488	down	0.24	8.39667	8.315	0	1.35	1.275	25.03	95.98	39.23	0.833333	3.38667	5.95	Protease inhibitor/seed storage/LTP family	GO:0045735,nutrient reservoir activity	--	PREDICTED: 2S sulfur-rich seed storage protein 2-like [Solanum lycopersicum]	--	SubName: Full=Uncharacterized protein {ECO:0000313|EnsemblPlants:Solyc08g080480.2.1};	--
38	MAPK	Solyc02g063430.3	29.1306	13.6881	2.12817	up	7.215	15.76	38.65	59.6333	38.83	14.695	21.1033	10.5367	21.2933	9.67	12.685	6.84	--	GO:0005634,nucleus; GO:0003677,DNA binding; GO:0003700,DNA-binding transcription factor activity; GO:0046983,protein dimerization activity; GO:0045487,gibberellin catabolic process; GO:0007275,multicellular organism development; GO:0010371,regulation of gibberellin biosynthetic process; GO:0006351,transcription, DNA-templated	K13422 transcription factor MYC2 | (RefSeq) transcription factor MYC2-like (A)	PREDICTED: transcription factor bHLH93 [Solanum lycopersicum]	RecName: Full=Transcription factor bHLH93; AltName: Full=Basic helix-loop-helix protein 93; Short=AtbHLH93; Short=bHLH 93; AltName: Full=Transcription factor EN 47; AltName: Full=bHLH transcription factor bHLH093;	SubName: Full=Uncharacterized protein {ECO:0000313|EnsemblPlants:Solyc02g063430.2.1};	Helix-loop-helix DNA-binding domain
39	MAPK	Solyc12g094620.2	1604.3	709.633	2.26075	up	1413.32	1321.12	2382.61	1524.48	1346.15	1638.12	287.97	1123.26	278.477	895.167	167.83	1505.09	Catalase	GO:0005739,mitochondrion; GO:0005777,peroxisome; GO:0004096,catalase activity; GO:0020037,heme binding; GO:0046872,metal ion binding; GO:0042744,hydrogen peroxide catabolic process; GO:0042542,response to hydrogen peroxide	K03781 catalase [EC:1.11.1.6] | (RefSeq) catalase isozyme 1 (A)	catalase isozyme 1 [Solanum lycopersicum]	RecName: Full=Catalase isozyme 1; EC=1.11.1.6;	RecName: Full=Catalase {ECO:0000256|RuleBase:RU000498}; EC=1.11.1.6 {ECO:0000256|RuleBase:RU000498};	Catalase-related immune-responsive
40	MAPK	Solyc03g007310.3	8.99972	3.97944	2.26155	up	10.26	8.14333	11.74	7.66	7.915	8.28	5.88667	4.84333	4.06	3.47667	3.09	2.52	--	GO:0005737,cytoplasm; GO:0005634,nucleus; GO:0005886,plasma membrane; GO:0010427,abscisic acid binding; GO:0042803,protein homodimerization activity; GO:0004864,protein phosphatase inhibitor activity; GO:0004872,NA; GO:0009738,abscisic acid-activated signaling pathway; GO:0009789,positive regulation of abscisic acid-activated signaling pathway; GO:0009737,response to abscisic acid	K14496 abscisic acid receptor PYR/PYL family | (RefSeq) abscisic acid receptor PYL8 (A)	PREDICTED: abscisic acid receptor PYL8 [Solanum lycopersicum]	RecName: Full=Abscisic acid receptor PYL8; AltName: Full=ABI1-binding protein 1; AltName: Full=PYR1-like protein 8; AltName: Full=Regulatory components of ABA receptor 3;	SubName: Full=Uncharacterized protein {ECO:0000313|EnsemblPlants:Solyc03g007310.2.1};	Polyketide cyclase / dehydrase and lipid transport
41	MAPK	Solyc06g008300.3	12.2753	5.32556	2.30498	up	19.61	9.7	17.2733	4.18333	16.225	6.66	8.50667	9.57667	5.58333	2.94	2.43	2.91667	FOG: Leucine rich repeat	GO:0016021,integral component of membrane; GO:0005886,plasma membrane	K13420 LRR receptor-like serine/threonine-protein kinase FLS2 [EC:2.7.11.1] | (RefSeq) LRR receptor-like serine/threonine-protein kinase FLS2 (A)	PREDICTED: LOW QUALITY PROTEIN: probable leucine-rich repeat receptor-like protein kinase At1g35710 [Solanum lycopersicum]	RecName: Full=Receptor-like protein Cf-9 homolog {ECO:0000305}; Flags: Precursor;	SubName: Full=Uncharacterized protein {ECO:0000313|EnsemblPlants:Solyc06g008300.2.1};	Leucine rich repeat N-terminal domain
42	MAPK	Solyc10g055810.2	16.7658	4.37	3.83658	up	5.26	11.07	47.97	7.26	24.66	4.375	5.95	9.67667	2.83667	2.41333	0.68	4.66333	Predicted chitinase	GO:0005618,cell wall; GO:0005576,extracellular region; GO:0005773,vacuole; GO:0008061,chitin binding; GO:0004568,chitinase activity; GO:0016998,cell wall macromolecule catabolic process; GO:0006032,chitin catabolic process; GO:0006952,defense response; GO:0000272,polysaccharide catabolic process	K20547 basic endochitinase B [EC:3.2.1.14] | (RefSeq) CHI9; chitinase (A)	basic 30 kDa endochitinase precursor [Solanum lycopersicum]	RecName: Full=Basic 30 kDa endochitinase; EC=3.2.1.14; Flags: Precursor;	SubName: Full=Uncharacterized protein {ECO:0000313|EnsemblPlants:PGSC0003DMT400069033};	Chitin recognition protein
43	MAPK	Solyc00g050430.3	31.4069	2.82833	11.1044	up	5.085	10.66	43.9733	76.7433	39.455	12.525	2.10667	2.41	3.02	4.00333	2.08	3.35	--	GO:0005634,nucleus; GO:0003677,DNA binding; GO:0003700,DNA-binding transcription factor activity; GO:0046983,protein dimerization activity; GO:0045487,gibberellin catabolic process; GO:0007275,multicellular organism development; GO:0010371,regulation of gibberellin biosynthetic process; GO:0006351,transcription, DNA-templated	K13422 transcription factor MYC2 | (RefSeq) transcription factor MYC3-like (A)	NO FLOWERING IN SHORT DAY-like transcription factor [Solanum lycopersicum]	RecName: Full=Transcription factor bHLH93; AltName: Full=Basic helix-loop-helix protein 93; Short=AtbHLH93; Short=bHLH 93; AltName: Full=Transcription factor EN 47; AltName: Full=bHLH transcription factor bHLH093;	SubName: Full=Uncharacterized protein {ECO:0000313|EnsemblPlants:PGSC0003DMT400016360};	Helix-loop-helix DNA-binding domain
44	MAPK	Solyc01g099620.3	22.5636	1.86194	12.1183	up	2.02	3.86	50.2567	44.78	27.185	7.28	1.86333	2.12667	2.21333	2.12667	0.685	2.15667	Ferric reductase, NADH/NADPH oxidase and related proteins	GO:0016021,integral component of membrane; GO:0005886,plasma membrane; GO:0005509,calcium ion binding; GO:0016174,NAD(P)H oxidase activity; GO:0004601,peroxidase activity; GO:0009408,response to heat; GO:0009845,seed germination	K13447 respiratory burst oxidase [EC:1.6.3.- 1.11.1.-] | (RefSeq) respiratory burst oxidase homolog protein B (A)	PREDICTED: respiratory burst oxidase homolog protein B [Solanum lycopersicum]	RecName: Full=Respiratory burst oxidase homolog protein B; EC=1.11.1.-; EC=1.6.3.-; AltName: Full=NADPH oxidase RBOHB; AltName: Full=StRBOHB;	SubName: Full=Uncharacterized protein {ECO:0000313|EnsemblPlants:Solyc01g099620.2.1};	EF hand
45	MAPK	Solyc02g070890.3	3.01083	15.1733	0.198429	down	2.33	1.39667	2.99667	2.52667	5.17	3.645	17.6667	6.56333	21.5567	7.48	27.08	10.6933	--	GO:0005768,endosome; GO:0010008,endosome membrane; GO:0016021,integral component of membrane; GO:0016020,membrane; GO:0005886,plasma membrane; GO:0005524,ATP binding; GO:0004675,transmembrane receptor protein serine/threonine kinase activity; GO:0052544,defense response by callose deposition in cell wall; GO:0042742,defense response to bacterium; GO:0016045,detection of bacterium; GO:0006898,rece…	K13420 LRR receptor-like serine/threonine-protein kinase FLS2 [EC:2.7.11.1] | (RefSeq) LRR receptor-like serine/threonine-protein kinase FLS2 (A)	PREDICTED: LRR receptor-like serine/threonine-protein kinase FLS2 [Solanum lycopersicum]	RecName: Full=LRR receptor-like serine/threonine-protein kinase FLS2; EC=2.7.11.1; AltName: Full=Protein FLAGELLIN-SENSING 2; AltName: Full=Protein FLAGELLIN-SENSITIVE 2; Flags: Precursor;	SubName: Full=Uncharacterized protein {ECO:0000313|EnsemblPlants:Solyc02g070890.2.1};	ABC1 family
46	MAPK	Solyc01g058720.3	1.0725	7.04833	0.152164	down	0.25	4.12333	0.613333	0.393333	0.905	0.15	14.1033	8.86333	6.72	7.48	1.46	3.66333	Calmodulin and related proteins (EF-Hand superfamily)	GO:0005509,calcium ion binding	K02183 calmodulin | (RefSeq) calmodulin (A)	PREDICTED: calmodulin [Solanum lycopersicum]	RecName: Full=Putative calmodulin-like protein 6;	SubName: Full=Uncharacterized protein {ECO:0000313|EnsemblPlants:PGSC0003DMT400003037};	EF-hand domain
47	MAPK	Solyc03g116230.3	2.91944	13.6625	0.213683	down	4.275	0.536667	3.35	0.9	4.875	3.58	29.48	1.66	25.8	2.81667	20.705	1.51333	--	GO:0030246,carbohydrate binding; GO:0008061,chitin binding; GO:0006952,defense response	K20547 basic endochitinase B [EC:3.2.1.14] | (RefSeq) endochitinase-like isoform X1 (A)	PREDICTED: LOW QUALITY PROTEIN: chitin-binding lectin 1 [Solanum lycopersicum]	RecName: Full=Chitin-binding lectin 1; AltName: Full=PL-I; Flags: Precursor;	SubName: Full=Uncharacterized protein {ECO:0000313|EnsemblPlants:Solyc03g116230.2.1};	Chitin recognition protein
48	MAPK	Solyc11g061720.1	3.03611	13.2347	0.229405	down	4.37	1.50667	3.82333	1.73667	4.255	2.525	16.5367	2.86667	32.0667	4.08333	17.045	6.81	Putative serine/threonine protein kinase	GO:0005737,cytoplasm; GO:0005634,nucleus; GO:0005886,plasma membrane; GO:0005524,ATP binding; GO:0016301,kinase activity; GO:0004672,protein kinase activity; GO:0004674,protein serine/threonine kinase activity; GO:0008134,transcription factor binding; GO:0080060,integument development; GO:0035556,intracellular signal transduction; GO:0051782,negative regulation of cell division; GO:0036290,protei…	K20714 serine/threonine-protein kinase OXI1 [EC:2.7.11.1] | (RefSeq) serine/threonine-protein kinase OXI1-like (A)	PREDICTED: serine/threonine-protein kinase UCN-like [Solanum lycopersicum]	RecName: Full=Serine/threonine-protein kinase UCN {ECO:0000305}; EC=2.7.11.1 {ECO:0000269|PubMed:22927420}; AltName: Full=AGC serine/threonine-protein kinase subfamily 2 member 3 {ECO:0000303|PubMed:13678909}; AltName: Full=Protein UNICORN {ECO:0000303|PubMed:22927420};	SubName: Full=Uncharacterized protein {ECO:0000313|EnsemblPlants:Solyc11g061720.1.1};	Fungal protein kinase
49	MAPK	Solyc12g097000.2	3.13528	12.5803	0.249222	down	1.405	8.18667	2.26333	3.64667	2.055	1.255	10.9033	25.9467	1.45667	29.8867	2.325	4.96333	--	GO:0005737,cytoplasm; GO:0043531,ADP binding; GO:0005524,ATP binding; GO:0009626,plant-type hypersensitive response; GO:0007165,signal transduction	K13414 mitogen-activated protein kinase kinase kinase 1 [EC:2.7.11.25] | (RefSeq) serine/threonine-protein kinase pakG-like (A)	PREDICTED: TMV resistance protein N-like [Solanum lycopersicum]	RecName: Full=TMV resistance protein N;	SubName: Full=Uncharacterized protein {ECO:0000313|EnsemblPlants:Solyc12g097000.1.1};	TIR domain
50	MAPK	Solyc10g085310.1	5.01361	14.5353	0.344927	down	4.035	3.72	5.88	4.29667	7.235	4.915	15.3533	6.58667	13.31	5.54	29.505	16.9167	--	GO:0005737,cytoplasm; GO:0005634,nucleus; GO:0005886,plasma membrane; GO:0010427,abscisic acid binding; GO:0042803,protein homodimerization activity; GO:0004864,protein phosphatase inhibitor activity; GO:0004872,NA; GO:0009738,abscisic acid-activated signaling pathway	K14496 abscisic acid receptor PYR/PYL family | (RefSeq) abscisic acid receptor PYL4 (A)	PREDICTED: abscisic acid receptor PYL4 [Solanum lycopersicum]	RecName: Full=Abscisic acid receptor PYL4; AltName: Full=ABI1-binding protein 2; AltName: Full=PYR1-like protein 4; AltName: Full=Regulatory components of ABA receptor 10;	SubName: Full=Uncharacterized protein {ECO:0000313|EnsemblPlants:Solyc10g085310.1.1};	Polyketide cyclase / dehydrase and lipid transport
51	MAPK	Solyc07g008250.3	66.6697	177.269	0.376093	down	33.195	32.44	44.3567	78.4067	71.51	140.11	154.67	100.563	151.41	68.6833	321.98	266.31	Leucine rich repeat proteins, some proteins contain F-box	GO:0005634,nucleus; GO:0009873,ethylene-activated signaling pathway; GO:0010105,negative regulation of ethylene-activated signaling pathway; GO:0016567,protein ubiquitination; GO:0009723,response to ethylene; GO:0006511,ubiquitin-dependent protein catabolic process	K14515 EIN3-binding F-box protein | (RefSeq) EIN3-binding F-box protein 1-like (A)	PREDICTED: EIN3-binding F-box protein 1-like [Solanum lycopersicum]	RecName: Full=EIN3-binding F-box protein 1; AltName: Full=F-box/LRR-repeat protein 6;	SubName: Full=Uncharacterized protein {ECO:0000313|EnsemblPlants:Solyc07g008250.2.1};	Leucine Rich Repeat
52	MAPK	Solyc09g065100.2	2.03583	5.05778	0.402515	down	3.305	0.896667	4.90333	1.15	1.235	0.725	5.00333	1.41333	12.02	2.75	5.96	3.2	--	GO:0005634,nucleus; GO:0046983,protein dimerization activity; GO:0009813,flavonoid biosynthetic process; GO:0006355,regulation of transcription, DNA-templated; GO:0006351,transcription, DNA-templated	K13422 transcription factor MYC2 | (RefSeq) transcription factor MYC4-like (A)	basic helix-loop-helix transcription factor [Solanum lycopersicum]	RecName: Full=Basic helix-loop-helix protein A;	SubName: Full=Basic helix-loop-helix transcription factor {ECO:0000313|EMBL:ALC74034.1, ECO:0000313|EnsemblPlants:Solyc09g065100.1.1};	Helix-loop-helix DNA-binding domain
53	MAPK	Solyc02g088090.1	41.5158	101.429	0.40931	down	45.605	123.807	14.9767	11.0567	34.715	18.935	124.937	138.157	67.71	147.25	29.21	101.31	Calmodulin and related proteins (EF-Hand superfamily)	GO:0005509,calcium ion binding	K02183 calmodulin | (RefSeq) probable calcium-binding protein CML30 (A)	PREDICTED: probable calcium-binding protein CML30 [Solanum lycopersicum]	RecName: Full=Probable calcium-binding protein CML30; AltName: Full=Calmodulin-like protein 30;	SubName: Full=Uncharacterized protein {ECO:0000313|EnsemblPlants:Solyc02g088090.1.1};	Secreted protein acidic and rich in cysteine Ca binding region
54	MAPK	Solyc03g097920.1	18.0583	42.2675	0.427239	down	14.565	21.6133	16.68	12.3867	19.265	23.84	44.1233	40.89	30.97	38.5	32.595	66.5267	Mitogen-activated protein kinase kinase (MAP2K)	GO:0005737,cytoplasm; GO:0005634,nucleus; GO:0005524,ATP binding; GO:0004708,MAP kinase kinase activity; GO:0030295,protein kinase activator activity; GO:0004674,protein serine/threonine kinase activity; GO:0010120,camalexin biosynthetic process; GO:0009693,ethylene biosynthetic process; GO:0009873,ethylene-activated signaling pathway; GO:0010150,leaf senescence; GO:0045893,positive regulation of…	K20604 mitogen-activated protein kinase kinase 9 [EC:2.7.12.2] | (RefSeq) MKK4, LeMKK4; MAPKK (A)	MAPKK [Solanum lycopersicum]	RecName: Full=Mitogen-activated protein kinase kinase 9; Short=AtMKK9; Short=MAP kinase kinase 9; EC=2.7.12.2;	SubName: Full=MAPKK {ECO:0000313|EMBL:AAU04436.1, ECO:0000313|EnsemblPlants:Solyc03g097920.1.1};	Kinetochore Sim4 complex subunit FTA2
55	MAPK	Solyc05g025670.1	9.11167	19.3706	0.470387	down	8.125	5.1	10.3133	7.26667	12.375	11.49	23.4233	12.8067	21.9867	10.1033	35.03	12.8733	Ferric reductase, NADH/NADPH oxidase and related proteins	GO:0022626,cytosolic ribosome; GO:0016021,integral component of membrane; GO:0005773,vacuole; GO:0005509,calcium ion binding; GO:0050664,oxidoreductase activity, acting on NAD(P)H, oxygen as acceptor; GO:0004601,peroxidase activity	K13447 respiratory burst oxidase [EC:1.6.3.- 1.11.1.-] | (RefSeq) respiratory burst oxidase homolog protein E-like (A)	PREDICTED: respiratory burst oxidase homolog protein E-like isoform X1 [Solanum pennellii]	RecName: Full=Putative respiratory burst oxidase homolog protein G; EC=1.11.1.-; EC=1.6.3.-; AltName: Full=NADPH oxidase RBOHG; Short=AtRBOHG;	SubName: Full=Uncharacterized protein {ECO:0000313|EnsemblPlants:Solyc05g025670.1.1};	--
56	MAPK	Solyc10g083610.2	14.5864	28.5956	0.510093	down	11.815	10.37	13.27	17.6333	17.08	17.35	32.6967	26.9367	25.8967	26.1	29.06	30.8833	Tyrosine kinase specific for activated (GTP-bound) p21cdc42Hs	GO:0005789,endoplasmic reticulum membrane; GO:0005524,ATP binding; GO:0004674,protein serine/threonine kinase activity; GO:0004712,protein serine/threonine/tyrosine kinase activity; GO:0004871,NA; GO:0071281,cellular response to iron ion; GO:0009873,ethylene-activated signaling pathway; GO:0009686,gibberellin biosynthetic process; GO:0010105,negative regulation of ethylene-activated signaling pat…	K14510 serine/threonine-protein kinase CTR1 [EC:2.7.11.1] | (RefSeq) TCTR1, TCTR1v; ethylene-inducible CTR1-like protein kinase (A)	PREDICTED: ethylene-inducible CTR1-like protein kinase isoform X1 [Solanum lycopersicum]	RecName: Full=Serine/threonine-protein kinase CTR1 {ECO:0000303|PubMed:8431946}; EC=2.7.11.1 {ECO:0000305}; AltName: Full=Protein CONSTITUTIVE TRIPLE RESPONSE1 {ECO:0000303|PubMed:8431946};	SubName: Full=Uncharacterized protein {ECO:0000313|EnsemblPlants:Solyc10g083610.1.1};	Haspin like kinase domain
57	Others	Solyc10g050980.1	84.8253	1.87639	45.2067	up	0	47.4133	46.665	1.72333	306.98	106.17	0.0833333	0.893333	0.345	0.21	1.81667	7.91	--	--	--	hypothetical protein T459_35480 [Capsicum annuum]	--	SubName: Full=Uncharacterized protein {ECO:0000313|EnsemblPlants:Solyc10g050980.1.1};	--
58	Others	Solyc11g006250.2	7.31889	0.438611	16.6865	up	0.33	0.123333	0.015	42.8267	0.0333333	0.585	1.28	0.356667	0.015	0.316667	0.59	0.0733333	GDSL-like Lipase/Acylhydrolase	GO:0005576,extracellular region; GO:0016788,hydrolase activity, acting on ester bonds; GO:0042335,cuticle development; GO:0016042,lipid catabolic process	K00679 phospholipid:diacylglycerol acyltransferase [EC:2.3.1.158] | (RefSeq) hypothetical protein (A)	GDSL esterase/lipase precursor [Solanum lycopersicum]	RecName: Full=GDSL esterase/lipase At5g33370; EC=3.1.1.-; AltName: Full=Extracellular lipase At5g33370; Flags: Precursor;	SubName: Full=Cutin-deficient 1 protein {ECO:0000313|EMBL:AEJ88779.1, ECO:0000313|EnsemblPlants:Solyc11g006250.1.1};	--
59	Others	Solyc09g092110.3	236.218	15.2778	15.4615	up	375.365	210.133	109.24	277.09	165.67	279.81	35.9567	10.7133	0.69	37.8	5.87	0.636667	Light regulated protein Lir1	GO:0009507,chloroplast; GO:0009941,chloroplast envelope; GO:0009570,chloroplast stroma; GO:0098807,chloroplast thylakoid membrane protein complex; GO:0071482,cellular response to light stimulus; GO:0007623,circadian rhythm	K12198 charged multivesicular body protein 5 | (RefSeq) vacuolar protein sorting-associated protein 32 homolog 2-like (A)	PREDICTED: light-regulated protein [Solanum lycopersicum]	RecName: Full=Light-regulated protein 1, chloroplastic {ECO:0000303|PubMed:8932388}; AltName: Full=Protein CCR-LIKE, chloroplastic {ECO:0000303|PubMed:16055688}; Flags: Precursor;	SubName: Full=Uncharacterized protein {ECO:0000313|EnsemblPlants:Solyc09g092110.2.1};	--
60	Others	Solyc12g008800.2	26.1964	1.805	14.5132	up	54.725	37.88	16.19	30.8767	11.3067	6.2	1.69333	1.3	0.75	2.86333	1.57333	2.65	Myb-like DNA-binding domain	GO:0005634,nucleus; GO:0003700,DNA-binding transcription factor activity; GO:0000976,transcription regulatory region sequence-specific DNA binding; GO:0008270,zinc ion binding; GO:0010252,auxin homeostasis; GO:0048527,lateral root development; GO:0048366,leaf development; GO:0010150,leaf senescence; GO:2000469,negative regulation of peroxidase activity; GO:0000122,negative regulation of transcrip…	K08869 aarF domain-containing kinase | (RefSeq) predicted protein (A)	PREDICTED: transcription factor MYB1R1 [Solanum lycopersicum]	RecName: Full=Transcription factor KUA1 {ECO:0000303|PubMed:24806884}; AltName: Full=Myb-related protein H {ECO:0000303|PubMed:23888064}; Short=AtMYBH {ECO:0000303|PubMed:23888064}; Short=AtMYBS3 {ECO:0000303|PubMed:25920996}; Short=MYBS3-homolg protein {ECO:0000303|PubMed:25920996}; AltName: Full=Protein KUODA1 {ECO:0000303|PubMed:24806884};	SubName: Full=Uncharacterized protein {ECO:0000313|EnsemblPlants:Solyc12g008800.1.1};	--
61	Others	Solyc08g066100.3	81.1164	6.56167	12.3622	up	28.645	105.473	116.4	40.7067	132.253	63.22	4.93	4.32333	8.65	9.38667	5.57667	6.50333	Diacylglycerol kinase catalytic domain	GO:0005829,cytosol; GO:0003872,6-phosphofructokinase activity; GO:0005524,ATP binding; GO:0046872,metal ion binding; GO:0006002,fructose 6-phosphate metabolic process; GO:0006096,glycolytic process; GO:0010053,root epidermal cell differentiation	K00850 6-phosphofructokinase 1 [EC:2.7.1.11] | (RefSeq) ATP-dependent 6-phosphofructokinase 6 (A)	PREDICTED: ATP-dependent 6-phosphofructokinase 6 [Solanum lycopersicum]	RecName: Full=ATP-dependent 6-phosphofructokinase 3 {ECO:0000255|HAMAP-Rule:MF_03186}; Short=ATP-PFK 3 {ECO:0000255|HAMAP-Rule:MF_03186}; Short=Phosphofructokinase 3 {ECO:0000255|HAMAP-Rule:MF_03186}; EC=2.7.1.11 {ECO:0000255|HAMAP-Rule:MF_03186}; AltName: Full=Phosphohexokinase 3 {ECO:0000255|HAMAP-Rule:MF_03186};	RecName: Full=ATP-dependent 6-phosphofructokinase {ECO:0000256|HAMAP-Rule:MF_03186}; Short=ATP-PFK {ECO:0000256|HAMAP-Rule:MF_03186}; Short=Phosphofructokinase {ECO:0000256|HAMAP-Rule:MF_03186}; EC=2.7.1.11 {ECO:0000256|HAMAP-Rule:MF_03186}; AltName: Full=Phosphohexokinase {ECO:0000256|HAMAP-Rule:MF_03186};	Pyrophosphate-dependent phosphofructo-1-kinase
62	Others	Solyc07g055690.1	19.2994	1.72972	11.1575	up	0.34	28.8133	72.105	0.446667	13.0467	1.045	1.3	6.26	2.215	0.373333	0.05	0.18	PAN-like domain	GO:0048046,apoplast; GO:0005618,cell wall; GO:0030246,carbohydrate binding	K04733 interleukin-1 receptor-associated kinase 4 [EC:2.7.11.1] | (RefSeq) EP1-like glycoprotein 2 (A)	PREDICTED: epidermis-specific secreted glycoprotein EP1-like [Solanum lycopersicum]	RecName: Full=EP1-like glycoprotein 1 {ECO:0000303|PubMed:16891401}; Flags: Precursor;	SubName: Full=Uncharacterized protein {ECO:0000313|EnsemblPlants:Solyc07g055690.1.1};	--
63	Others	Solyc10g080690.2	20.1125	1.97056	10.2065	up	3.3	23.3367	24.92	7.86	37.3933	23.865	1.65667	1.89333	4.52	1.31667	1.19	1.24667	Patatin-like phospholipase	GO:0005886,plasma membrane; GO:0047617,acyl-CoA hydrolase activity; GO:0004620,phospholipase activity; GO:0019374,galactolipid metabolic process; GO:0016042,lipid catabolic process; GO:0006644,phospholipid metabolic process; GO:0040008,regulation of growth; GO:0051707,response to other organism	--	PREDICTED: patatin-like protein 3 [Solanum lycopersicum]	RecName: Full=Patatin-like protein 7; Short=AtPLP7; EC=3.1.1.-; AltName: Full=Patatin-related phospholipase A IIIbeta; Short=pPLAIIIb; AltName: Full=Phospholipase A IIIA; Short=AtPLAIIIA;	RecName: Full=Patatin {ECO:0000256|RuleBase:RU361262}; EC=3.1.1.- {ECO:0000256|RuleBase:RU361262};	Ca2+-independent phospholipase A2
64	Others	Solyc06g071990.3	386.653	37.9028	10.2012	up	20.445	455.497	456.545	88.7067	965.95	332.775	30.2033	28.5133	22.16	50.2867	42.67	53.5833	--	GO:0005634,nucleus	K22530 ATPase family AAA domain-containing protein 1 [EC:3.6.1.-] | (RefSeq) spastin-like isoform X1 (A)	PREDICTED: uncharacterized protein LOC101264018 [Solanum lycopersicum]	--	SubName: Full=Uncharacterized protein {ECO:0000313|EnsemblPlants:Solyc06g071990.2.1};	--
65	Others	Solyc02g065240.3	63.8997	6.43861	9.92446	up	100.88	82	112.9	25.1067	19.6567	42.855	9.01667	1.87	0.715	20.4433	5.45333	1.13333	Serine hydrolase	GO:0016298,lipase activity; GO:0080031,methyl salicylate esterase activity; GO:0009862,systemic acquired resistance, salicylic acid mediated signaling pathway	K20802 (R)-mandelonitrile lyase [EC:4.1.2.10] | (RefSeq) hypothetical protein (A)	PREDICTED: salicylic acid-binding protein 2 [Solanum lycopersicum]	RecName: Full=Salicylic acid-binding protein 2; Short=NtSABP2; EC=3.1.1.-; AltName: Full=Methyl salicylate esterase;	SubName: Full=Uncharacterized protein {ECO:0000313|EnsemblPlants:Solyc02g065240.2.1};	--
66	Others	Solyc02g085910.3	101.251	15.1819	6.6692	up	14.335	93.1933	131.55	15.6467	285.563	67.22	14.6467	5.43333	29.515	10.8067	4.39333	26.2967	Lateral organ boundaries (LOB) domain	GO:0006355,regulation of transcription, DNA-templated	K13945 LOB domain-containing protein 29 | (RefSeq) LOB domain-containing protein 14 (A)	LOB domain-containing protein 40 [Solanum lycopersicum]	RecName: Full=LOB domain-containing protein 41; AltName: Full=ASYMMETRIC LEAVES 2-like protein 38; Short=AS2-like protein 38;	SubName: Full=Uncharacterized protein {ECO:0000313|EnsemblPlants:Solyc02g085910.2.1};	--
67	Others	Solyc02g077240.3	362.709	54.9039	6.60626	up	95.64	503.56	497.375	120.003	793.163	166.515	38.0067	46.58	90.98	39.8333	34.2333	79.79	Thiamine pyrophosphate enzyme, C-terminal TPP binding domain	GO:0000287,magnesium ion binding; GO:0004737,pyruvate decarboxylase activity; GO:0030976,thiamine pyrophosphate binding	K01568 pyruvate decarboxylase [EC:4.1.1.1] | (RefSeq) pyruvate decarboxylase 1 (A)	PREDICTED: pyruvate decarboxylase 1 [Solanum lycopersicum]	RecName: Full=Pyruvate decarboxylase 1; Short=PDC; EC=4.1.1.1;	SubName: Full=Uncharacterized protein {ECO:0000313|EnsemblPlants:Solyc02g077240.2.1};	Thiamine pyrophosphate-requiring enzyme
68	Others	Solyc07g008240.3	157.73	26.7478	5.89693	up	21.01	338.62	273.42	12.4367	210.877	90.015	11.5833	29.63	58.66	7.31667	21.3567	31.94	Globin	GO:0020037,heme binding; GO:0046872,metal ion binding; GO:0019825,oxygen binding	K21894 cytoglobin | (RefSeq) Glb1; non-symbiotic hemoglobin class 1 (A)	non-symbiotic hemoglobin class 1 [Solanum lycopersicum]	RecName: Full=Non-symbiotic hemoglobin 1; AltName: Full=GOShi GLB1; Short=Hb1;	SubName: Full=Non-symbiotic hemoglobin class 1 {ECO:0000313|EMBL:AAK07676.1};	Globins and related hemoproteins
69	Others	Solyc09g008830.3	216.32	37.7164	5.73545	up	46.52	201.05	253.41	71.7133	513.343	211.885	16.2167	14.67	77.485	9.44	15.1467	93.34	Myb/SANT-like DNA-binding domain	--	--	PREDICTED: putative DNA helicase INO80 [Solanum lycopersicum]	--	SubName: Full=Uncharacterized protein {ECO:0000313|EnsemblPlants:Solyc09g008830.2.1};	--
70	Others	Solyc11g006230.2	56.745	10.0592	5.64112	up	66.065	43.2967	14.905	97.1733	56.78	62.25	7.11667	2.48667	0.095	30.1433	19.55	0.963333	SSXT protein (N-terminal region)	GO:0003713,transcription coactivator activity; GO:0009955,adaxial/abaxial pattern specification; GO:0008283,cell proliferation; GO:0048366,leaf development; GO:0006355,regulation of transcription, DNA-templated; GO:0006351,transcription, DNA-templated	--	PREDICTED: GRF1-interacting factor 1 [Solanum lycopersicum]	RecName: Full=GRF1-interacting factor 1; Short=AtGIF1; AltName: Full=Protein ANGUSTIFOLIA 3; AltName: Full=Transcription coactivator GIF1;	SubName: Full=Uncharacterized protein {ECO:0000313|EnsemblPlants:Solyc11g006230.1.1};	Calcium-responsive transcription coactivator
71	Others	Solyc07g005210.3	403.157	78.4142	5.14138	up	261.205	407.07	460.43	374.577	676.74	238.92	113.447	45.0133	44.055	142.79	78.0567	47.1233	Lipocalin / cytosolic fatty-acid binding protein family	GO:0009941,chloroplast envelope; GO:0031969,chloroplast membrane; GO:0005737,cytoplasm; GO:0009898,cytoplasmic side of plasma membrane; GO:0005783,endoplasmic reticulum; GO:0005794,Golgi apparatus; GO:0005739,mitochondrion; GO:0005886,plasma membrane; GO:0009506,plasmodesma; GO:0005774,vacuolar membrane; GO:0005773,vacuole; GO:0045735,nutrient reservoir activity; GO:0005215,transporter activity; …	K03098 apolipoprotein D and lipocalin family protein | (RefSeq) TIL'; temperature-induced lipocalin' (A)	temperature-induced lipocalin' [Solanum lycopersicum]	RecName: Full=Temperature-induced lipocalin-1 {ECO:0000303|PubMed:18671872}; Short=AtTIL1 {ECO:0000303|PubMed:18671872};	SubName: Full=Temperature-induced lipocalin {ECO:0000313|EMBL:ABB02383.1, ECO:0000313|EnsemblPlants:Solyc07g005210.2.1};	Apolipoprotein D/Lipocalin
72	Others	Solyc03g119540.3	36.7672	7.26972	5.05758	up	51.71	37.13	29.305	36.6533	36.59	29.215	4.60333	5.56667	2.555	10.92	13.0867	6.88667	B-box zinc finger	GO:0005634,nucleus; GO:0003700,DNA-binding transcription factor activity; GO:0008270,zinc ion binding; GO:0006355,regulation of transcription, DNA-templated	K12135 zinc finger protein CONSTANS | (RefSeq) zinc finger protein CONSTANS-like (A)	PREDICTED: zinc finger protein CONSTANS-LIKE 16-like [Solanum lycopersicum]	RecName: Full=Zinc finger protein CONSTANS-LIKE 6;	SubName: Full=Uncharacterized protein {ECO:0000313|EnsemblPlants:Solyc03g119540.2.1};	GATA-4/5/6 transcription factors
73	Others	Solyc12g044330.2	894.067	178.255	5.01565	up	840.385	454.403	262.65	1407.9	1405.3	993.77	219.95	141.873	12.485	494.367	168.287	32.57	Type specific antigen	GO:0005618,cell wall; GO:0042807,central vacuole; GO:0009507,chloroplast; GO:0009941,chloroplast envelope; GO:0005794,Golgi apparatus; GO:0005887,integral component of plasma membrane; GO:0009505,plant-type cell wall; GO:0009705,plant-type vacuole membrane; GO:0005886,plasma membrane; GO:0009506,plasmodesma; GO:0000326,protein storage vacuole; GO:0005774,vacuolar membrane; GO:0005773,vacuole; GO:…	K09873 aquaporin TIP | (RefSeq) aquaporin TIP2-1-like (A)	PREDICTED: aquaporin TIP2-1-like [Solanum pennellii]	RecName: Full=Aquaporin TIP2-1; AltName: Full=Delta-tonoplast intrinsic protein; Short=Delta-TIP; AltName: Full=Tonoplast intrinsic protein 2-1; Short=AtTIP2;1; Contains: RecName: Full=Aquaporin TIP2-1, N-terminally processed;	SubName: Full=Uncharacterized protein {ECO:0000313|EnsemblPlants:Solyc12g044330.1.1};	Aquaporin (major intrinsic protein family)
74	Others	Solyc09g008560.3	91.1808	18.4231	4.94928	up	32.915	93.61	122.92	29.6867	175.573	92.38	21.5467	6.62	12.635	20.6767	6.67	42.39	non-haem dioxygenase in morphine synthesis N-terminal	GO:0051213,dioxygenase activity; GO:0046872,metal ion binding; GO:0002229,defense response to oomycetes; GO:0046244,salicylic acid catabolic process	K06892 feruloyl-CoA ortho-hydroxylase [EC:1.14.11.-] | (RefSeq) feruloyl CoA ortho-hydroxylase 1 (A)	PREDICTED: protein DMR6-LIKE OXYGENASE 2 [Solanum lycopersicum]	RecName: Full=Protein DMR6-LIKE OXYGENASE 2 {ECO:0000303|PubMed:25376907}; EC=1.14.11.- {ECO:0000255|PROSITE-ProRule:PRU00805}; AltName: Full=2-oxoglutarate (2OG)-Fe(II) oxygenase-like protein DLO2 {ECO:0000303|PubMed:25376907}; AltName: Full=Salicylate 3-hydroxylase DLO2 {ECO:0000305}; Short=S3H DLO2 {ECO:0000305}; Short=SA 3-hydroxylase DLO2 {ECO:0000305}; Short=Salicylic acid 3-hydroxylase DLO…	SubName: Full=Uncharacterized protein {ECO:0000313|EnsemblPlants:Solyc09g008560.2.1};	Iron/ascorbate family oxidoreductases
75	Others	Solyc09g092430.3	358.533	74.0025	4.84487	up	447.12	323.77	113.59	510.15	365.707	390.86	59.36	46.4633	10.465	156.13	105.1	66.4967	56kDa selenium binding protein (SBP56)	GO:0008430,selenium binding; GO:0010197,polar nucleus fusion	K17285 selenium-binding protein 1 | (RefSeq) selenium-binding protein 2 (A)	PREDICTED: selenium-binding protein 2 [Solanum lycopersicum]	RecName: Full=Selenium-binding protein 2; AltName: Full=Protein EMBRYO SAC DEVELOPMENT ARREST 38;	SubName: Full=Uncharacterized protein {ECO:0000313|EnsemblPlants:Solyc09g092430.2.1};	Selenium-binding protein
76	Others	Solyc01g005410.3	42.8556	8.90778	4.81103	up	32.285	67.4833	94.46	10.5667	26.6633	25.675	9.39667	13.4233	7.68	11.0267	7.95667	3.96333	EF-hand domain	GO:0005783,endoplasmic reticulum; GO:0005811,lipid droplet; GO:0031090,organelle membrane; GO:0046872,metal ion binding; GO:1990137,plant seed peroxidase activity	K17991 peroxygenase [EC:1.11.2.3] | (RefSeq) probable peroxygenase 5 (A)	PREDICTED: probable peroxygenase 5 [Solanum lycopersicum]	RecName: Full=Probable peroxygenase 5; Short=AtPXG5; EC=1.11.2.3; AltName: Full=Caleosin-5;	SubName: Full=Uncharacterized protein {ECO:0000313|EnsemblPlants:Solyc01g005410.2.1};	--
77	Others	Solyc10g076510.2	434.87	91.0044	4.77855	up	49.5	600.013	673.395	110.61	909.51	266.19	61.3433	59.8333	73.53	162.597	91.8	96.9233	Thiamine pyrophosphate enzyme, C-terminal TPP binding domain	GO:0005829,cytosol; GO:0016020,membrane; GO:0016831,carboxy-lyase activity; GO:0000287,magnesium ion binding; GO:0004737,pyruvate decarboxylase activity; GO:0030976,thiamine pyrophosphate binding; GO:0034059,response to anoxia	K01568 pyruvate decarboxylase [EC:4.1.1.1] | (RefSeq) pyruvate decarboxylase 1-like (A)	PREDICTED: pyruvate decarboxylase 1-like [Solanum lycopersicum]	RecName: Full=Pyruvate decarboxylase 1; Short=AtPDC1; EC=4.1.1.1;	SubName: Full=Uncharacterized protein {ECO:0000313|EnsemblPlants:Solyc10g076510.1.1};	Thiamine pyrophosphate-requiring enzyme
78	Others	Solyc02g084410.3	14.0281	3.09389	4.53412	up	35.765	16.2233	2.235	18.9867	6.98333	3.975	3.48667	0.853333	0.21	9.87	4.08	0.0633333	Glyoxalase/Bleomycin resistance protein/Dioxygenase superfamily	GO:0004462,lactoylglutathione lyase activity; GO:0046872,metal ion binding	K14611 solute carrier family 23 (nucleobase transporter), member 1/2 | (RefSeq) nucleobase-ascorbate transporter 3-like (A)	PREDICTED: uncharacterized protein LOC101251435 [Solanum lycopersicum]	--	SubName: Full=Uncharacterized protein {ECO:0000313|EnsemblPlants:Solyc02g084410.2.1};	--
79	Others	Solyc07g054430.3	41.1186	9.27	4.43566	up	39.645	63.07	23.76	37.2267	70.01	13	16.61	15.4567	2.37	15.5767	4.61667	0.99	Formiminotransferase domain, N-terminal subdomain	GO:0005542,folic acid binding; GO:0016740,transferase activity; GO:0008152,metabolic process	--	PREDICTED: formimidoyltransferase-cyclodeaminase [Solanum lycopersicum]	--	SubName: Full=Uncharacterized protein {ECO:0000313|EnsemblPlants:Solyc07g054430.2.1};	--
80	Others	Solyc07g064160.3	95.0069	22.6856	4.18799	up	99.115	58.2133	47.515	245.103	44.11	75.985	25.4867	45.29	4.2	29.4467	22.2633	9.42667	RNA polymerase Rpb1, domain 3	GO:0009507,chloroplast; GO:0005829,cytosol; GO:0005506,iron ion binding; GO:0006950,response to stress; GO:0009228,thiamine biosynthetic process; GO:0052837,thiazole biosynthetic process	K03146 thiamine thiazole synthase | (RefSeq) thiamine thiazole synthase, chloroplastic (A)	PREDICTED: thiamine thiazole synthase, chloroplastic [Solanum lycopersicum]	RecName: Full=Thiamine thiazole synthase 1, chloroplastic {ECO:0000255|HAMAP-Rule:MF_03158}; AltName: Full=Thiazole biosynthetic enzyme 1 {ECO:0000255|HAMAP-Rule:MF_03158}; Flags: Precursor;	RecName: Full=Thiamine thiazole synthase, chloroplastic {ECO:0000256|HAMAP-Rule:MF_03158}; AltName: Full=Thiazole biosynthetic enzyme {ECO:0000256|HAMAP-Rule:MF_03158};	Protein involved in thiamine biosynthesis and DNA damage tolerance
81	Others	Solyc12g005030.2	41.7744	10.1247	4.12598	up	10.125	53.1667	49.73	13.7333	88.9167	34.975	6.84667	6.74	10.745	8.65	12.6433	15.1233	Protein tyrosine kinase	GO:0005524,ATP binding; GO:0005509,calcium ion binding; GO:0004674,protein serine/threonine kinase activity	K13412 calcium-dependent protein kinase [EC:2.7.11.1] | (RefSeq) calcium-dependent protein kinase 2-like (A)	PREDICTED: calcium-dependent protein kinase 2-like isoform X1 [Solanum pennellii]	RecName: Full=Calcium-dependent protein kinase 2; Short=CDPK 2; EC=2.7.11.1;	SubName: Full=Uncharacterized protein {ECO:0000313|EnsemblPlants:Solyc12g005030.1.1};	Ca2+/calmodulin-dependent protein kinase, EF-Hand protein superfamily
82	Others	Solyc11g071740.2	200.469	49.7758	4.02745	up	93.375	284.883	205.45	139.853	354.8	124.455	104.957	56.3167	4.465	55.61	31.21	46.0967	Caleosin related protein	GO:0005886,plasma membrane; GO:0005509,calcium ion binding; GO:0009611,response to wounding	K13448 calcium-binding protein CML | (RefSeq) putative calcium-binding protein CML19 (A)	PREDICTED: putative calcium-binding protein CML19 [Solanum lycopersicum]	RecName: Full=Calcium-binding protein CML38; AltName: Full=Calmodulin-like protein 38;	SubName: Full=Uncharacterized protein {ECO:0000313|EnsemblPlants:Solyc11g071740.1.1};	Calmodulin and related proteins (EF-Hand superfamily)
83	Others	Solyc02g078380.3	745.786	200.022	3.72852	up	442.85	891.43	752.09	547.68	1111.32	729.34	137.14	150.083	173.895	265.66	155.023	318.33	Glutamine amidotransferase domain	--	K13783 MFS transporter, OPA family, solute carrier family 37 (glycerol-3-phosphate transporter), member 1/2 | (RefSeq) putative glycerol-3-phosphate transporter 4 (A)	PREDICTED: stem-specific protein TSJT1 [Solanum lycopersicum]	RecName: Full=Stem-specific protein TSJT1;	SubName: Full=Uncharacterized protein {ECO:0000313|EnsemblPlants:Solyc02g078380.2.1};	--
84	Others	Solyc05g012110.3	265.996	71.5583	3.7172	up	291.82	325.783	181.7	261.787	290.223	244.665	94	86.2233	23.19	117.243	57.3533	51.34	Glucosamine-6-phosphate isomerases/6-phosphogluconolactonase	GO:0005829,cytosol; GO:0017057,6-phosphogluconolactonase activity; GO:0005975,carbohydrate metabolic process; GO:0009051,pentose-phosphate shunt, oxidative branch	K01057 6-phosphogluconolactonase [EC:3.1.1.31] | (RefSeq) probable 6-phosphogluconolactonase 1 (A)	PREDICTED: probable 6-phosphogluconolactonase 1 [Solanum lycopersicum]	RecName: Full=Probable 6-phosphogluconolactonase 1; Short=6PGL 1; EC=3.1.1.31;	SubName: Full=Uncharacterized protein {ECO:0000313|EnsemblPlants:Solyc05g012110.2.1};	6-phosphogluconolactonase - like protein
85	Others	Solyc08g077060.3	249.82	69.9353	3.57216	up	108.555	267.893	305.69	184.917	353.007	278.86	27.7133	65.6033	141.595	46.9333	65.29	72.4767	LSD1 zinc finger	GO:0005634,nucleus; GO:0003677,DNA binding; GO:0009814,defense response, incompatible interaction; GO:0009626,plant-type hypersensitive response; GO:0034052,positive regulation of plant-type hypersensitive response; GO:0043068,positive regulation of programmed cell death; GO:2000121,regulation of removal of superoxide radicals	K12191 charged multivesicular body protein 2A | (RefSeq) vacuolar protein sorting-associated protein 2 homolog 2 (A)	PREDICTED: protein LOL1 isoform X2 [Solanum lycopersicum]	RecName: Full=Protein LOL1; AltName: Full=Protein LSD ONE LIKE 1; Short=AtLOL1; AltName: Full=Putative zinc finger LOL1;	SubName: Full=Uncharacterized protein {ECO:0000313|EnsemblPlants:Solyc08g077060.2.1};	--
86	Others	Solyc06g059740.3	3045.75	854.825	3.56301	up	1001.38	4604.96	3750.57	1240.74	5533.83	2143.03	563.197	891.537	1647.41	495.523	564.033	967.247	Alanine dehydrogenase/PNT, C-terminal domain	GO:0005737,cytoplasm; GO:0004022,alcohol dehydrogenase (NAD) activity; GO:0008270,zinc ion binding	K18857 alcohol dehydrogenase class-P [EC:1.1.1.1] | (RefSeq) ADH2; alcohol dehydrogenase (A)	alcohol dehydrogenase 2 [Solanum lycopersicum]	RecName: Full=Alcohol dehydrogenase 2; EC=1.1.1.1 {ECO:0000250|UniProtKB:P06525};	SubName: Full=Uncharacterized protein {ECO:0000313|EnsemblPlants:PGSC0003DMT400079071};	Alcohol dehydrogenase, class III
87	Others	Solyc02g062960.3	199.273	59.3978	3.35489	up	244.43	212.39	154.16	229.017	173.43	182.21	128.257	82.2667	5.58	65.89	62.8933	11.5	Homeobox KN domain	GO:0005634,nucleus; GO:0003700,DNA-binding transcription factor activity; GO:0043565,sequence-specific DNA binding; GO:0006351,transcription, DNA-templated	K09338 homeobox-leucine zipper protein | (RefSeq) homeobox-leucine zipper protein ATHB-40-like (A)	PREDICTED: homeobox-leucine zipper protein ATHB-40-like [Solanum lycopersicum]	RecName: Full=Homeobox-leucine zipper protein ATHB-21; AltName: Full=HD-ZIP protein ATHB-21; AltName: Full=Homeodomain transcription factor ATHB-21;	SubName: Full=Uncharacterized protein {ECO:0000313|EnsemblPlants:Solyc02g062960.2.1};	Transcription factor HEX, contains HOX and HALZ domains
88	Others	Solyc03g111310.3	684.511	210.609	3.25014	up	721.15	806.75	539.42	590.957	834.88	613.91	277.663	196.593	134.24	344.557	149.953	160.65	CBS domain	GO:0009505,plant-type cell wall; GO:0005524,ATP binding; GO:0003824,catalytic activity; GO:0019887,protein kinase regulator activity; GO:0005975,carbohydrate metabolic process; GO:0006633,fatty acid biosynthetic process; GO:0042128,nitrate assimilation	K07200 5'-AMP-activated protein kinase, regulatory gamma subunit | (RefSeq) SNF1-related protein kinase regulatory subunit gamma-1-like isoform X1 (A)	PREDICTED: SNF1-related protein kinase regulatory subunit gamma-1 [Solanum lycopersicum]	RecName: Full=SNF1-related protein kinase regulatory subunit gamma-1; Short=AKIN subunit gamma-1; Short=AKING1; Short=AKINgamma1; AltName: Full=CBS domain-containing protein CBSCBS1;	SubName: Full=Uncharacterized protein {ECO:0000313|EnsemblPlants:Solyc03g111310.2.1};	5'-AMP-activated protein kinase, gamma subunit
89	Others	Solyc04g071085.1	156.403	50.2053	3.11527	up	28.395	649.777	211.475	20.5733	19.7433	8.455	68.11	73.1	13.105	124.487	12.32	10.11	Extensin-like region	--	--	hypothetical protein VITISV_036363 [Vitis vinifera]	--	SubName: Full=Putative ovule protein {ECO:0000313|EMBL:JAP08463.1}; Flags: Fragment;	--
90	Others	Solyc10g086570.3	413.689	138.286	2.99154	up	393.115	412.467	178.47	534.277	562.993	400.81	211.927	189.903	69.13	192.54	98.3433	67.8733	Tryptophan RNA-binding attenuator protein inhibitory protein	GO:0016021,integral component of membrane	K05909 laccase [EC:1.10.3.2] | (RefSeq) uncharacterized protein LOC111441767 (A)	uncharacterized protein LOC778362 [Solanum lycopersicum]	--	SubName: Full=Uncharacterized protein {ECO:0000313|EnsemblPlants:Solyc10g086570.2.1};	--
91	Others	Solyc07g054270.3	120.899	41.2175	2.93319	up	79.64	152.31	116.5	54.15	220.697	102.095	33.4767	56.2667	50.845	24.18	32.3167	50.22	Protein of unknown function (DUF789)	--	K18643 katanin p80 WD40 repeat-containing subunit B1 | (RefSeq) uncharacterized LOC105795008 (A)	PREDICTED: uncharacterized protein LOC101263727 [Solanum lycopersicum]	--	SubName: Full=Uncharacterized protein {ECO:0000313|EnsemblPlants:Solyc07g054270.2.1};	--
92	Others	Solyc07g062480.1	373.636	127.484	2.93084	up	476.815	697.067	592.95	167.02	144.663	163.3	127.31	144.077	145.815	157.587	109.29	80.8267	D-mannose binding lectin	GO:0005576,extracellular region; GO:0030246,carbohydrate binding; GO:0006833,water transport	K04733 interleukin-1 receptor-associated kinase 4 [EC:2.7.11.1] | (RefSeq) G-type lectin S-receptor-like serine/threonine-protein kinase SD2-5 (A)	PREDICTED: epidermis-specific secreted glycoprotein EP1-like [Solanum lycopersicum]	RecName: Full=Epidermis-specific secreted glycoprotein EP1; AltName: Full=52/54 kDa medium protein; Flags: Precursor;	SubName: Full=Uncharacterized protein {ECO:0000313|EnsemblPlants:Solyc07g062480.1.1};	--
93	Others	Solyc02g082420.3	212.477	73.2739	2.89976	up	144.17	229.067	274.24	152.61	249.15	225.625	55.37	77.1133	77.65	64.3333	100.953	64.2233	Zinc-ribbon, C4HC2 type	GO:0016021,integral component of membrane; GO:0046872,metal ion binding; GO:0061630,ubiquitin protein ligase activity; GO:0043161,proteasome-mediated ubiquitin-dependent protein catabolic process	K19040 E3 ubiquitin-protein ligase ATL10/75/76/77/78 [EC:2.3.2.27] | (RefSeq) RING-H2 finger protein ATL78-like (A)	PREDICTED: RING-H2 finger protein ATL8-like [Solanum lycopersicum]	RecName: Full=RING-H2 finger protein ATL8; EC=2.3.2.27 {ECO:0000305}; AltName: Full=RING-type E3 ubiquitin transferase ATL8 {ECO:0000305};	SubName: Full=Uncharacterized protein {ECO:0000313|EnsemblPlants:Solyc02g082420.2.1};	FOG: Predicted E3 ubiquitin ligase
94	Others	Solyc10g007600.3	2662.21	948.004	2.80823	up	4463.22	3826.16	1995.78	2620.11	1404.55	1663.45	1848.03	1182.4	446.49	1382.64	499.413	329.053	Dihydrouridine synthase (Dus)	GO:0048046,apoplast; GO:0009507,chloroplast; GO:0009570,chloroplast stroma; GO:0022626,cytosolic ribosome; GO:0016020,membrane; GO:0005634,nucleus; GO:0005777,peroxisome; GO:0009506,plasmodesma; GO:0010181,FMN binding; GO:0008891,glycolate oxidase activity; GO:0052853,long-chain-(S)-2-hydroxy-long-chain-acid oxidase activity; GO:0052854,medium-chain-(S)-2-hydroxy-acid oxidase activity; GO:0052852…	K11517 (S)-2-hydroxy-acid oxidase [EC:1.1.3.15] | (RefSeq) LeGLO2, GLO2; glycolate oxidase (A)	glycolate oxidase [Solanum lycopersicum]	RecName: Full=(S)-2-hydroxy-acid oxidase GLO1; EC=1.1.3.15; AltName: Full=Glycolate oxidase 1; Short=AtGLO1; Short=GOX 1; AltName: Full=Short chain alpha-hydroxy acid oxidase GLO1;	SubName: Full=Uncharacterized protein {ECO:0000313|EnsemblPlants:Solyc10g007600.2.1};	Glycolate oxidase
95	Others	Solyc07g043420.3	196.805	70.8772	2.7767	up	746.645	88.01	51.47	162.55	63.32	68.835	167.923	73.1	47.74	40.9767	60.6767	34.8467	2OG-Fe(II) oxygenase superfamily	GO:0047998,hyoscyamine (6S)-dioxygenase activity; GO:0031418,L-ascorbic acid binding; GO:0046872,metal ion binding	K18054 2'-deoxymugineic-acid 2'-dioxygenase / mugineic-acid 3-dioxygenase [EC:1.14.11.24 1.14.11.25] | (RefSeq) 2'-deoxymugineic-acid 2'-dioxygenase-like (A)	2-oxoglutarate-dependent dioxygenase 2 [Solanum lycopersicum]	RecName: Full=Hyoscyamine 6-dioxygenase; EC=1.14.11.11; AltName: Full=Hyoscyamine 6-beta-hydroxylase;	SubName: Full=Uncharacterized protein {ECO:0000313|EnsemblPlants:Solyc07g043420.2.1};	Iron/ascorbate family oxidoreductases
96	Others	Solyc06g050170.3	126.359	46.1481	2.73812	up	120.965	94.25	102.49	143.903	186.57	109.975	55.6	30.4967	47.035	63.1067	45.6367	35.0133	K+ potassium transporter	GO:0016021,integral component of membrane; GO:0005886,plasma membrane; GO:0015079,potassium ion transmembrane transporter activity	K03549 KUP system potassium uptake protein | (RefSeq) potassium transporter 2 (A)	PREDICTED: potassium transporter 2 isoform X4 [Solanum lycopersicum]	RecName: Full=Potassium transporter 2; Short=AtKT2; Short=AtKUP2; Short=AtPOT2;	RecName: Full=Potassium transporter {ECO:0000256|RuleBase:RU321113};	--
97	Others	Solyc01g102410.3	179.722	66.4111	2.7062	up	64.975	205.07	213.13	100.377	347.07	147.71	44.72	48.9633	72.2	65.96	60.5067	106.117	tRNA synthetases class I (C) catalytic domain	GO:0005829,cytosol; GO:0005524,ATP binding; GO:0004818,glutamate-tRNA ligase activity; GO:0006424,glutamyl-tRNA aminoacylation	K01885 glutamyl-tRNA synthetase [EC:6.1.1.17] | (RefSeq) glutamate--tRNA ligase, cytoplasmic (A)	PREDICTED: glutamate--tRNA ligase, cytoplasmic [Solanum lycopersicum]	RecName: Full=Glutamate--tRNA ligase, cytoplasmic {ECO:0000305}; EC=6.1.1.17 {ECO:0000305}; AltName: Full=GluRSAt {ECO:0000303|PubMed:9765600}; AltName: Full=Glutamyl-tRNA synthetase {ECO:0000305}; Short=GluRS {ECO:0000305};	SubName: Full=Uncharacterized protein {ECO:0000313|EnsemblPlants:Solyc01g102410.2.1};	Glutamyl-tRNA synthetase
98	Others	Solyc01g111600.3	266.073	99.8794	2.66394	up	379.01	277.637	190.245	330.497	201.943	217.105	120.113	81.22	50.75	165.343	116.993	64.8567	Heavy-metal-associated domain	GO:0005737,cytoplasm; GO:0031965,nuclear membrane; GO:0005886,plasma membrane; GO:0009506,plasmodesma; GO:0046870,cadmium ion binding; GO:0005507,copper ion binding; GO:0032791,lead ion binding; GO:0046916,cellular transition metal ion homeostasis; GO:0010286,heat acclimation; GO:0030001,metal ion transport	K10752 histone-binding protein RBBP4 | (RefSeq) heavy metal-associated isoprenylated plant protein 26-like (A)	PREDICTED: heavy metal-associated isoprenylated plant protein 26-like [Solanum lycopersicum]	RecName: Full=Heavy metal-associated isoprenylated plant protein 26 {ECO:0000303|PubMed:21072340, ECO:0000303|PubMed:23368984}; Short=AtHIP26 {ECO:0000303|PubMed:23368984}; Short=AtHIPP26 {ECO:0000303|PubMed:21072340, ECO:0000303|PubMed:23368984}; AltName: Full=Farnesylated protein 6 {ECO:0000303|PubMed:8837031}; Short=AtFP6 {ECO:0000303|PubMed:8837031}; Flags: Precursor;	SubName: Full=Uncharacterized protein {ECO:0000313|EnsemblPlants:Solyc01g111600.2.1};	Copper chaperone
99	Others	Solyc05g056070.3	143.092	53.8578	2.65685	up	240.765	167.32	89.815	185.603	80.89	94.16	109.25	54.9833	17.15	100.993	35.7467	5.02333	Chlorophyll A-B binding protein	GO:0009941,chloroplast envelope; GO:0009535,chloroplast thylakoid membrane; GO:0016021,integral component of membrane; GO:0009522,photosystem I; GO:0009523,photosystem II; GO:0010287,plastoglobule; GO:0016168,chlorophyll binding; GO:0046872,metal ion binding; GO:0031409,pigment binding; GO:0009768,photosynthesis, light harvesting in photosystem I; GO:0018298,protein-chromophore linkage; GO:000941…	K08907 light-harvesting complex I chlorophyll a/b binding protein 1 | (RefSeq) chlorophyll a-b binding protein 6A, chloroplastic (A)	chlorophyll a-b binding protein 6A, chloroplastic [Solanum lycopersicum]	RecName: Full=Chlorophyll a-b binding protein 6A, chloroplastic; AltName: Full=LHCI type I CAB-6A; AltName: Full=Light-harvesting complex I 26 kDa protein; Flags: Precursor;	RecName: Full=Chlorophyll a-b binding protein, chloroplastic {ECO:0000256|RuleBase:RU363080};	--
100	Others	Solyc12g009300.3	553.278	216.492	2.55565	up	189.73	901.203	590.22	341.723	994.697	302.095	135.643	212.4	62.285	241.067	303.587	343.973	Glycosyl transferases group 1	GO:0016157,sucrose synthase activity; GO:0005985,sucrose metabolic process	K00695 sucrose synthase [EC:2.4.1.13] | (RefSeq) SUS1, ssf, sus2; sucrose synthase (A)	sucrose synthase [Solanum lycopersicum]	RecName: Full=Sucrose synthase; EC=2.4.1.13; AltName: Full=Sucrose-UDP glucosyltransferase;	RecName: Full=Sucrose synthase {ECO:0000256|RuleBase:RU280817}; EC=2.4.1.13 {ECO:0000256|RuleBase:RU280817};	Glycosyltransferase
101	Others	Solyc09g082780.3	226.859	93.4572	2.42741	up	306.09	205.303	128	350.867	177.987	192.905	113.63	93.0233	51.68	148.54	98.3367	55.5333	Glutamine amidotransferase domain	--	K13783 MFS transporter, OPA family, solute carrier family 37 (glycerol-3-phosphate transporter), member 1/2 | (RefSeq) putative glycerol-3-phosphate transporter 4 (A)	PREDICTED: stem-specific protein TSJT1 [Solanum lycopersicum]	RecName: Full=Stem-specific protein TSJT1;	SubName: Full=Uncharacterized protein {ECO:0000313|EnsemblPlants:Solyc09g082780.2.1};	--
102	Others	Solyc03g117430.3	112.519	46.3622	2.42695	up	159.33	99	86.115	146.717	93.2167	90.735	51.82	38.1967	26.8	71.0033	40.6433	49.71	Type II/IV secretion system protein	--	K21594 translation factor GUF1, mitochondrial [EC:3.6.5.-] | (RefSeq) GTP-binding protein lepa (A)	PREDICTED: COBW domain-containing protein 1 [Solanum lycopersicum]	--	SubName: Full=Uncharacterized protein {ECO:0000313|EnsemblPlants:Solyc03g117430.2.1};	Cobalamin synthesis protein
103	Others	Solyc03g119080.4	110.081	45.5889	2.41464	up	156.145	102.61	60.825	147.613	109.16	84.13	31.2867	22.2833	16.37	86.3933	85.7267	31.4733	Cellulase (glycosyl hydrolase family 5)	GO:0005618,cell wall; GO:0022626,cytosolic ribosome; GO:0005576,extracellular region; GO:0009505,plant-type cell wall; GO:0080081,4-methylumbelliferyl-beta-D-glucopyranoside beta-glucosidase activity; GO:0047668,amygdalin beta-glucosidase activity; GO:0080083,beta-gentiobiose beta-glucosidase activity; GO:0008422,beta-glucosidase activity; GO:0004567,beta-mannosidase activity; GO:0080079,cellobio…	K05350 beta-glucosidase [EC:3.2.1.21] | (RefSeq) beta-mannosidase (A)	beta-mannosidase precursor [Solanum lycopersicum]	RecName: Full=Beta-glucosidase 44; Short=AtBGLU44; EC=3.2.1.21; Flags: Precursor;	SubName: Full=Uncharacterized protein {ECO:0000313|EnsemblPlants:Solyc03g119080.2.1};	Beta-glucosidase, lactase phlorizinhydrolase, and related proteins
104	Others	Solyc12g011450.2	202.169	83.8122	2.41217	up	320.47	242.54	132.83	233.173	127.263	156.74	107.53	114.493	65.71	98.0833	90.0733	26.9833	Chlorophyll A-B binding protein	GO:0009941,chloroplast envelope; GO:0009535,chloroplast thylakoid membrane; GO:0016021,integral component of membrane; GO:0009522,photosystem I; GO:0009523,photosystem II; GO:0010287,plastoglobule; GO:0016168,chlorophyll binding; GO:0046872,metal ion binding; GO:0031409,pigment binding; GO:0009768,photosynthesis, light harvesting in photosystem I; GO:0018298,protein-chromophore linkage; GO:000941…	K08914 light-harvesting complex II chlorophyll a/b binding protein 3 | (RefSeq) CAB13, lhbC1; chlorophyll a-b binding protein 13, chloroplastic (A)	chlorophyll a-b binding protein 13, chloroplastic [Solanum lycopersicum]	RecName: Full=Chlorophyll a-b binding protein 13, chloroplastic; AltName: Full=LHCII type III CAB-13; Flags: Precursor;	RecName: Full=Chlorophyll a-b binding protein, chloroplastic {ECO:0000256|RuleBase:RU363080};	--
105	Others	Solyc06g068450.2	172.224	72.7683	2.36674	up	135.34	131.9	179.255	160.633	236.883	189.33	42.2933	54.33	78.34	87.7433	78.7333	95.17	RIO1 family	GO:0005622,intracellular; GO:0005524,ATP binding; GO:0004674,protein serine/threonine kinase activity; GO:0050832,defense response to fungus; GO:0035556,intracellular signal transduction; GO:0018105,peptidyl-serine phosphorylation; GO:0018107,peptidyl-threonine phosphorylation	K07198 5'-AMP-activated protein kinase, catalytic alpha subunit [EC:2.7.11.11] | (RefSeq) CBL-interacting serine/threonine-protein kinase 25-like (A)	PREDICTED: CBL-interacting serine/threonine-protein kinase 25-like [Solanum lycopersicum]	RecName: Full=CBL-interacting serine/threonine-protein kinase 25; EC=2.7.11.1; AltName: Full=SNF1-related kinase 3.25; AltName: Full=SOS2-like protein kinase PKS25;	RecName: Full=Non-specific serine/threonine protein kinase {ECO:0000256|SAAS:SAAS00351747}; EC=2.7.11.1 {ECO:0000256|SAAS:SAAS00351747};	Serine/threonine protein kinase
106	Others	Solyc06g076850.3	346.914	150.121	2.31089	up	96.88	196.533	189.835	252.563	649.947	695.725	42.94	107.683	201.775	115.9	195	237.43	Tetratricopeptide repeat	--	--	PREDICTED: uncharacterized protein LOC101258865 [Solanum lycopersicum]	--	SubName: Full=Uncharacterized protein {ECO:0000313|EnsemblPlants:Solyc06g076850.2.1};	--
107	Others	Solyc04g077780.3	244.428	109.536	2.2315	up	278.015	213.42	181.36	311.647	227.757	254.37	57.8367	69.0633	78.16	137.393	169.537	145.223	LIM domain	GO:0005737,cytoplasm; GO:0005856,cytoskeleton; GO:0005886,plasma membrane; GO:0051015,actin filament binding; GO:0046872,metal ion binding; GO:0003729,mRNA binding; GO:0051017,actin filament bundle assembly	K09377 cysteine and glycine-rich protein | (RefSeq) LIM domain-containing protein WLIM1 (A)	PREDICTED: LIM domain-containing protein WLIM1 [Solanum lycopersicum]	RecName: Full=LIM domain-containing protein WLIM1 {ECO:0000305}; AltName: Full=Widely-expressed LIM protein 1 {ECO:0000303|PubMed:11085265}; Short=AtWLIM1;	SubName: Full=Uncharacterized protein {ECO:0000313|EnsemblPlants:Solyc04g077780.2.1};	Regulatory protein MLP and related LIM proteins
108	Others	Solyc08g067960.3	338.052	155.038	2.18045	up	280.615	278.773	249.155	372.723	400.363	446.685	139.45	87.16	63.53	367.45	164.86	107.777	zinc finger of C3HC4-type, RING	GO:0005634,nucleus; GO:0016740,transferase activity; GO:0008270,zinc ion binding; GO:0016567,protein ubiquitination	K10144 RING finger and CHY zinc finger domain-containing protein 1 [EC:2.3.2.27] | (RefSeq) E3 ubiquitin-protein ligase MIEL1 (A)	PREDICTED: E3 ubiquitin-protein ligase MIEL1 [Solanum lycopersicum]	RecName: Full=Probable E3 ubiquitin-protein ligase RZFP34 {ECO:0000305}; EC=2.3.2.27 {ECO:0000305}; AltName: Full=OsRFP1 {ECO:0000303|Ref.1}; AltName: Full=RING zinc-finger protein 34 {ECO:0000303|PubMed:25002225}; Short=OsRZFP34 {ECO:0000303|PubMed:25002225};	SubName: Full=Uncharacterized protein {ECO:0000313|EnsemblPlants:Solyc08g067960.2.1};	Zn-finger protein
109	Others	Solyc01g099590.3	117.02	237.942	0.491799	down	52.9	104.237	184.605	55.9567	111.287	193.135	143.72	222.94	368.815	162.163	200.58	329.437	Glutathione S-transferase N-terminal domain	GO:0005737,cytoplasm; GO:0005829,cytosol; GO:0004364,glutathione transferase activity; GO:0006749,glutathione metabolic process; GO:0009751,response to salicylic acid; GO:0009407,toxin catabolic process	K00799 glutathione S-transferase [EC:2.5.1.18] | (RefSeq) gst; glutathione-S-transferase (A)	glutathione-S-transferase [Solanum lycopersicum]	RecName: Full=Glutathione S-transferase U7; Short=AtGSTU7; EC=2.5.1.18; AltName: Full=GST class-tau member 7; AltName: Full=Glutathione S-transferase 25;	SubName: Full=Glutathione-S-transferase {ECO:0000313|EMBL:ABN54441.1, ECO:0000313|EnsemblPlants:Solyc01g099590.2.1};	Glutathione S-transferase
110	Others	Solyc06g009140.3	171.181	354.57	0.482786	down	111.78	165.26	282.995	161.937	143.607	161.51	401.037	305.763	377.135	353.35	275.123	415.01	Late embryogenesis abundant protein	GO:0005739,mitochondrion; GO:0042631,cellular response to water deprivation; GO:0006952,defense response; GO:0010150,leaf senescence; GO:1900424,regulation of defense response to bacterium; GO:1900150,regulation of defense response to fungus; GO:1900055,regulation of leaf senescence; GO:2000028,regulation of photoperiodism, flowering; GO:0009737,response to abscisic acid; GO:0009646,response to a…	--	PREDICTED: protein SENESCENCE-ASSOCIATED GENE 21, mitochondrial-like [Solanum lycopersicum]	RecName: Full=Protein SENESCENCE-ASSOCIATED GENE 21, mitochondrial {ECO:0000303|PubMed:9617813}; AltName: Full=Late embryogenesis abundant like 5 {ECO:0000303|PubMed:17092320}; Short=AtLEA5 {ECO:0000303|PubMed:17092320}; AltName: Full=Late embryogenis abundant protein 38 {ECO:0000303|PubMed:25005920}; Flags: Precursor;	SubName: Full=Uncharacterized protein {ECO:0000313|EnsemblPlants:Solyc06g009140.2.1};	--
111	Others	Solyc04g076880.3	70.1522	147.645	0.47514	down	69.7	53.9867	54.34	94.79	75.2967	72.8	147.063	184.47	88.055	251.34	132.183	82.76	Phosphoenolpyruvate carboxykinase	GO:0005829,cytosol; GO:0016020,membrane; GO:0005730,nucleolus; GO:0005634,nucleus; GO:0005524,ATP binding; GO:0004612,phosphoenolpyruvate carboxykinase (ATP) activity; GO:0016036,cellular response to phosphate starvation; GO:0009817,defense response to fungus, incompatible interaction; GO:0006094,gluconeogenesis; GO:0046686,response to cadmium ion	K01610 phosphoenolpyruvate carboxykinase (ATP) [EC:4.1.1.49] | (RefSeq) phosphoenolpyruvate carboxykinase (A)	phosphoenolpyruvate carboxykinase [Solanum lycopersicum]	RecName: Full=Phosphoenolpyruvate carboxykinase (ATP); Short=PEP carboxykinase; Short=PEPCK; EC=4.1.1.49;	SubName: Full=Uncharacterized protein {ECO:0000313|EnsemblPlants:Solyc04g076880.2.1};	--
112	Others	Solyc06g036430.3	36.6617	77.3192	0.47416	down	27.9	26.2833	41.96	32.58	33.8167	57.43	37.7667	83.6267	149.835	29.8767	62.1733	100.637	Reticulon	GO:0005783,endoplasmic reticulum; GO:0005789,endoplasmic reticulum membrane; GO:0071782,endoplasmic reticulum tubular network; GO:0005794,Golgi apparatus; GO:0071458,integral component of cytoplasmic side of endoplasmic reticulum membrane; GO:0005886,plasma membrane; GO:0071786,endoplasmic reticulum tubular network organization	K20721 reticulon-1 | (RefSeq) reticulon-like protein B6 (A)	PREDICTED: reticulon-like protein B6 [Solanum pennellii]	RecName: Full=Reticulon-like protein B2; Short=AtRTNLB2; AltName: Full=VirB2-interacting protein 2;	RecName: Full=Reticulon-like protein {ECO:0000256|RuleBase:RU363132};	Reticulon
113	Others	Solyc06g036260.3	33.7119	71.8856	0.468967	down	33.825	26.1633	36.845	29.9233	25.49	50.025	47.5	43.3	103.61	68.89	61.1167	106.897	Fatty acid hydroxylase superfamily	GO:0031969,chloroplast membrane; GO:0016021,integral component of membrane; GO:0016787,hydrolase activity; GO:0005506,iron ion binding; GO:0016491,oxidoreductase activity; GO:0016117,carotenoid biosynthetic process	K15746 beta-carotene 3-hydroxylase [EC:1.14.15.24] | (RefSeq) CrtR-b1; beta-carotene hydroxylase (A)	beta-carotene hydroxylase [Solanum lycopersicum]	RecName: Full=Beta-carotene hydroxylase 2, chloroplastic; EC=1.14.15.24 {ECO:0000250|UniProtKB:Q9SZZ8}; Flags: Precursor; Fragment;	SubName: Full=Beta-carotene hydroxylase {ECO:0000313|EMBL:CAB55625.1, ECO:0000313|EnsemblPlants:Solyc06g036260.2.1};	--
114	Others	Solyc06g081980.1	160.226	342.462	0.467863	down	110.295	159.167	209.455	110.763	196.673	175	314.563	259.657	293.97	430.433	399.463	356.687	Putative N-acetylmannosamine-6-phosphate epimerase	GO:0036381,pyridoxal 5'-phosphate synthase (glutamine hydrolysing) activity; GO:0042823,pyridoxal phosphate biosynthetic process	K06215 pyridoxal 5'-phosphate synthase pdxS subunit [EC:4.3.3.6] | (RefSeq) probable pyridoxal 5'-phosphate synthase subunit PDX1 (A)	PREDICTED: probable pyridoxal 5'-phosphate synthase subunit PDX1 [Solanum lycopersicum]	RecName: Full=Probable pyridoxal 5'-phosphate synthase subunit PDX1; Short=PLP synthase subunit PDX1; EC=4.3.3.6; AltName: Full=Ethylene-inducible protein HEVER;	SubName: Full=Uncharacterized protein {ECO:0000313|EnsemblPlants:Solyc06g081980.1.1};	Stationary phase-induced protein, SOR/SNZ family
115	Others	Solyc01g073640.3	123.057	265.859	0.462866	down	437.25	147.59	55.725	72.1633	21.9	3.715	617.253	755.98	122.255	54.1833	38.5167	6.96667	NAD dependent epimerase/dehydratase family	GO:0016491,oxidoreductase activity	K09841 xanthoxin dehydrogenase [EC:1.1.1.288] | (RefSeq) xanthoxin dehydrogenase-like (A)	yfe37 protein [Solanum lycopersicum]	RecName: Full=Short-chain dehydrogenase reductase 3b; Short=AtSDR3b; EC=1.1.1.-;	SubName: Full=Putative alcohol dehydrogenase {ECO:0000313|EMBL:CAB91875.1, ECO:0000313|EnsemblPlants:Solyc01g073640.2.1};	Reductases with broad range of substrate specificities
116	Others	Solyc02g092670.1	192.207	435.952	0.440891	down	203.55	148.397	199.05	191.187	148.41	262.65	503.697	572.023	618.875	261.3	332.777	327.04	PA domain	GO:0048046,apoplast; GO:0005618,cell wall; GO:0005576,extracellular region; GO:0009505,plant-type cell wall; GO:0004252,serine-type endopeptidase activity; GO:0080001,mucilage extrusion from seed coat; GO:0048359,mucilage metabolic process involved in seed coat development; GO:0010214,seed coat development	K15333 tRNA guanosine-2'-O-methyltransferase [EC:2.1.1.34] | (RefSeq) uncharacterized protein LOC104224633 (A)	PREDICTED: subtilisin-like protease SBT1.7 [Solanum lycopersicum]	RecName: Full=Subtilisin-like protease SBT1.7 {ECO:0000303|PubMed:16193095}; EC=3.4.21.- {ECO:0000305}; AltName: Full=Cucumisin-like serine protease; AltName: Full=Subtilase subfamily 1 member 7 {ECO:0000303|PubMed:16193095}; Short=AtSBT1.7 {ECO:0000303|PubMed:16193095}; AltName: Full=Subtilisin-like serine protease 1 {ECO:0000303|PubMed:12702015}; Short=At-SLP1 {ECO:0000303|PubMed:12702015}; Fla…	SubName: Full=Uncharacterized protein {ECO:0000313|EnsemblPlants:Solyc02g092670.1.1};	--
117	Others	Solyc01g107820.2	117.426	269.644	0.435487	down	78.565	162.563	128.32	60.01	215.65	59.45	395.743	198.843	180.12	456.623	245.573	140.96	UDP-glucoronosyl and UDP-glucosyl transferase	GO:0042802,identical protein binding; GO:0050275,scopoletin glucosyltransferase activity; GO:0008152,metabolic process	K23260 scopoletin glucosyltransferase [EC:2.4.1.128] | (RefSeq) twi1; scopoletin glucosyltransferase (A)	scopoletin glucosyltransferase [Solanum lycopersicum]	RecName: Full=Scopoletin glucosyltransferase; EC=2.4.1.128; AltName: Full=Phenylpropanoid:glucosyltransferase 1;	RecName: Full=Glycosyltransferase {ECO:0000256|RuleBase:RU362057}; EC=2.4.1.- {ECO:0000256|RuleBase:RU362057};	UDP-glucuronosyl and UDP-glucosyl transferase
118	Others	Solyc02g077920.3	70.4767	162.979	0.432427	down	24.415	27.1167	125.755	31.1267	80.1067	134.34	142.303	112.353	288.295	121.32	114.37	199.233	SBP domain	GO:0005634,nucleus; GO:0003677,DNA binding; GO:0003700,DNA-binding transcription factor activity; GO:0046872,metal ion binding; GO:0009908,flower development; GO:0006351,transcription, DNA-templated	K13415 protein brassinosteroid insensitive 1 [EC:2.7.10.1 2.7.11.1] | (RefSeq) uncharacterized LOC103401427 (A)	PREDICTED: SQUAMOSA promoter binding protein-like isoform X2 [Solanum lycopersicum]	RecName: Full=Squamosa promoter-binding protein 1;	RecName: Full=Squamosa promoter-binding-like protein {ECO:0000256|PIRNR:PIRNR037575};	--
119	Others	Solyc09g089580.3	142.961	339.94	0.420546	down	43.085	54.8933	245.62	61.74	99.08	353.345	186.897	154.44	645.9	314.22	166.107	572.077	non-haem dioxygenase in morphine synthesis N-terminal	GO:0031418,L-ascorbic acid binding; GO:0046872,metal ion binding; GO:0016491,oxidoreductase activity; GO:0009693,ethylene biosynthetic process; GO:0009835,fruit ripening	K13229 2,4-dihydroxy-1,4-benzoxazin-3-one-glucoside dioxygenase [EC:1.14.11.59] | (RefSeq) LOC109766943; DIBOA-glucoside dioxygenase BX6-like (A)	1-aminocyclopropane-1-carboxylate oxidase homolog isoform 1 [Solanum lycopersicum]	RecName: Full=1-aminocyclopropane-1-carboxylate oxidase homolog; AltName: Full=Protein E8;	SubName: Full=1-aminocyclopropane-1-carboxylate oxidase homolog {ECO:0000313|RefSeq:XP_016555453.1, ECO:0000313|RefSeq:XP_016555454.1};	Iron/ascorbate family oxidoreductases
120	Others	Solyc08g068690.1	126.715	317.094	0.399614	down	106.75	120.44	180.845	183.943	61.1733	107.14	226.613	249.503	300.55	315.98	348.16	461.76	Acetyltransferase (GNAT) family	GO:0005737,cytoplasm; GO:0008080,N-acetyltransferase activity; GO:0050366,tyramine N-feruloyltransferase activity	K22246 tyramine N-feruloyltransferase [EC:2.3.1.110] | (RefSeq) tyramine N-feruloyltransferase 4/11-like (A)	PREDICTED: tyramine N-feruloyltransferase 4/11-like [Solanum lycopersicum]	RecName: Full=Tyramine N-feruloyltransferase 4/11; EC=2.3.1.110; AltName: Full=Hydroxycinnamoyl-CoA: tyramine N-hydroxycinnamoyltransferase;	SubName: Full=Uncharacterized protein {ECO:0000313|EnsemblPlants:Solyc08g068690.1.1};	Diamine acetyltransferase
121	Others	Solyc09g015770.3	59.6161	150.927	0.395001	down	41.99	21.37	57.105	111.027	99.22	26.985	140.953	54.5667	111.72	226.857	248.03	123.433	WRKY DNA -binding domain	GO:0005634,nucleus; GO:0003700,DNA-binding transcription factor activity; GO:0043565,sequence-specific DNA binding; GO:0042742,defense response to bacterium; GO:0050832,defense response to fungus; GO:0009864,induced systemic resistance, jasmonic acid mediated signaling pathway; GO:1900056,negative regulation of leaf senescence; GO:0045892,negative regulation of transcription, DNA-templated; GO:00…	K13459 disease resistance protein RPS2 | (RefSeq) disease resistance protein RPS2 (A)	WRKY transcription factor 81 [Solanum lycopersicum]	RecName: Full=Probable WRKY transcription factor 70; AltName: Full=WRKY DNA-binding protein 70;	SubName: Full=WRKY3 {ECO:0000313|EMBL:ADZ15316.1, ECO:0000313|EnsemblPlants:Solyc09g015770.2.1};	--
122	Others	Solyc05g054090.3	1569.42	3994.07	0.392937	down	802.78	733.663	889.725	2112.88	2394.97	2482.49	3367.88	5482.64	1652.45	4055.48	5749.37	3656.62	--	--	--	PREDICTED: induced stolen tip protein TUB8-like [Solanum lycopersicum]	--	SubName: Full=Uncharacterized protein {ECO:0000313|EnsemblPlants:Solyc05g054090.2.1};	--
123	Others	Solyc07g049530.3	254.524	650.69	0.391161	down	255.665	314.177	404.89	128.6	163.74	260.075	922.437	676.317	432.835	906.373	561.573	404.607	non-haem dioxygenase in morphine synthesis N-terminal	GO:0009815,1-aminocyclopropane-1-carboxylate oxidase activity; GO:0031418,L-ascorbic acid binding; GO:0046872,metal ion binding; GO:0009693,ethylene biosynthetic process; GO:0009835,fruit ripening	K05933 aminocyclopropanecarboxylate oxidase [EC:1.14.17.4] | (RefSeq) ACO1, EFE, ETH1, LEACO1, pTOM13; 1-aminocyclopropane-1-carboxylate oxidase 1 (A)	1-aminocyclopropane-1-carboxylate oxidase 1 [Solanum lycopersicum]	RecName: Full=1-aminocyclopropane-1-carboxylate oxidase 1; Short=ACC oxidase 1; EC=1.14.17.4; AltName: Full=Ethylene-forming enzyme; Short=EFE; AltName: Full=Protein pTOM 13;	SubName: Full=1-aminocyclopropane-1-carboxylic acid oxidase {ECO:0000313|EMBL:ADO32577.1};	Iron/ascorbate family oxidoreductases
124	Others	Solyc11g017470.2	106.774	274.77	0.388592	down	110.74	89.61	160.54	82.55	85.1267	112.075	215.277	269.65	467.315	178.507	187.01	330.863	No apical meristem (NAM) protein	GO:0005634,nucleus; GO:0003677,DNA binding; GO:0003700,DNA-binding transcription factor activity; GO:0009788,negative regulation of abscisic acid-activated signaling pathway; GO:0009611,response to wounding; GO:0006351,transcription, DNA-templated	K00521 ferric-chelate reductase [EC:1.16.1.7] | (RefSeq) ferric reduction oxidase 7, chloroplastic-like (A)	NAC domain-containing protein 2-like [Solanum lycopersicum]	RecName: Full=NAC domain-containing protein 2; Short=ANAC002;	SubName: Full=NAC4 domain protein {ECO:0000313|EMBL:AGH20611.1, ECO:0000313|EnsemblPlants:Solyc11g017470.1.1};	--
125	Others	Solyc08g078070.3	49.4981	127.956	0.386837	down	53.895	46.48	46.32	64.2133	51.28	34.8	175.633	84.22	68.985	242.653	111.563	84.68	ATPase family associated with various cellular activities (AAA)	GO:0005886,plasma membrane; GO:0005525,GTP binding; GO:0003924,GTPase activity; GO:0015031,protein transport	K07874 Ras-related protein Rab-1A | (RefSeq) GTP-binding protein YPTM2 (A)	small GTP-binding protein [Solanum lycopersicum]	RecName: Full=GTP-binding protein YPTM2;	SubName: Full=Uncharacterized protein {ECO:0000313|EnsemblPlants:Solyc08g078070.2.1};	GTPase Rab1/YPT1, small G protein superfamily, and related GTP-binding proteins
126	Others	Solyc07g062670.1	89.5967	249.068	0.359728	down	61.225	116.72	197.98	28.1467	78.6833	54.825	363.367	398.54	332.79	155.847	135.917	107.947	--	--	--	hypothetical protein CDL12_28977 [Handroanthus impetiginosus]	--	SubName: Full=Uncharacterized protein {ECO:0000313|EnsemblPlants:Solyc07g062670.1.1};	--
127	Others	Solyc01g109880.3	340.004	945.484	0.359608	down	208.295	188.593	535.715	350.99	231.76	524.67	646.63	1013.3	1653.08	460.04	882.293	1017.57	Basic region leucine zipper	GO:0005634,nucleus; GO:0003700,DNA-binding transcription factor activity; GO:0046982,protein heterodimerization activity; GO:0043565,sequence-specific DNA binding; GO:0044212,transcription regulatory region DNA binding; GO:0009845,seed germination; GO:0006351,transcription, DNA-templated	K09060 plant G-box-binding factor | (RefSeq) bZIP transcription factor 68-like isoform X1 (A)	bZIP transcription factor [Solanum lycopersicum]	RecName: Full=bZIP transcription factor 44 {ECO:0000305}; Short=AtbZIP44 {ECO:0000303|PubMed:11906833};	SubName: Full=BZIP transcription factor {ECO:0000313|EMBL:ACN43325.1, ECO:0000313|EnsemblPlants:Solyc01g109880.2.1};	--
128	Others	Solyc11g010930.2	47.7275	132.962	0.358957	down	38.84	49.1633	66.975	30.1633	39.5133	61.71	124.863	193.207	137.63	86.9133	141.627	113.53	MerC mercury resistance protein	GO:0016021,integral component of membrane; GO:0042538,hyperosmotic salinity response; GO:0009737,response to abscisic acid; GO:0009409,response to cold; GO:0009414,response to water deprivation	K17279 receptor expression-enhancing protein 5/6 | (RefSeq) HVA22-like protein e (A)	PREDICTED: HVA22-like protein e [Solanum lycopersicum]	RecName: Full=HVA22-like protein e; Short=AtHVA22e;	RecName: Full=HVA22-like protein {ECO:0000256|RuleBase:RU362006};	Protein involved in membrane traffic (YOP1/TB2/DP1/HVA22 family)
129	Others	Solyc10g085890.1	37.4417	106.257	0.352368	down	40.11	54.1033	39.955	26.9	15.2367	48.345	127.64	150.227	248.95	40.1033	32.25	38.3733	--	GO:0016021,integral component of membrane; GO:0043231,intracellular membrane-bounded organelle; GO:0050502,cis-zeatin O-beta-D-glucosyltransferase activity; GO:0046527,glucosyltransferase activity; GO:0080043,quercetin 3-O-glucosyltransferase activity; GO:0080046,quercetin 4'-O-glucosyltransferase activity; GO:0080044,quercetin 7-O-glucosyltransferase activity; GO:0050403,trans-zeatin O-beta-D-gl…	K13496 UDP-glucosyl transferase 73C [EC:2.4.1.-] | (RefSeq) UDP-glycosyltransferase 73C3-like (A)	PREDICTED: UDP-glycosyltransferase 73C3-like [Solanum lycopersicum]	RecName: Full=UDP-glycosyltransferase 73C5; EC=2.4.1.-; AltName: Full=Cytokinin-O-glucosyltransferase 3; AltName: Full=Deoxynivalenol-glucosyl-transferase 1; AltName: Full=Zeatin O-glucosyltransferase 3; Short=AtZOG3;	SubName: Full=Uncharacterized protein {ECO:0000313|EnsemblPlants:Solyc10g085890.1.1};	UDP-glucuronosyl and UDP-glucosyl transferase
130	Others	Solyc07g064620.2	221.178	630.796	0.350633	down	117.895	201.877	286.895	229.29	254.987	236.125	431.66	373.36	1004.37	475.013	479.643	1020.73	Translation initiation factor SUI1	GO:0003743,translation initiation factor activity; GO:0006417,regulation of translation	K03113 translation initiation factor 1 | (RefSeq) protein translation factor SUI1 homolog (A)	PREDICTED: protein translation factor SUI1 homolog [Solanum lycopersicum]	RecName: Full=Protein translation factor SUI1 homolog; AltName: Full=Protein GOS2;	SubName: Full=Uncharacterized protein {ECO:0000313|EnsemblPlants:Solyc07g064620.1.1};	Translation initiation factor 1 (eIF-1/SUI1)
131	Others	Solyc06g060340.3	23.5789	68.7853	0.34279	down	59.935	26.6533	17.62	27.0233	7.57667	2.665	164.583	178.31	15.095	25.05	27.0167	2.65667	Chlorophyll A-B binding protein	GO:0009535,chloroplast thylakoid membrane; GO:0016021,integral component of membrane; GO:0009523,photosystem II; GO:0019904,protein domain specific binding; GO:0010196,nonphotochemical quenching; GO:0015979,photosynthesis; GO:0080167,response to karrikin; GO:0010027,thylakoid membrane organization; GO:0055085,transmembrane transport	K03542 photosystem II 22kDa protein | (RefSeq) photosystem II 22 kDa protein, chloroplastic (A)	PREDICTED: photosystem II 22 kDa protein, chloroplastic [Solanum pennellii]	RecName: Full=Photosystem II 22 kDa protein, chloroplastic; AltName: Full=CP22; Flags: Precursor;	SubName: Full=Chloroplast chlorophyll a/b-binding protein {ECO:0000313|EMBL:ABF72923.2};	--
132	Others	Solyc07g049550.3	103.261	304.366	0.339268	down	28.085	71.07	96.42	58.61	233.263	132.12	121.313	31.9933	62.86	902.38	358.257	349.39	non-haem dioxygenase in morphine synthesis N-terminal	GO:0009815,1-aminocyclopropane-1-carboxylate oxidase activity; GO:0031418,L-ascorbic acid binding; GO:0046872,metal ion binding; GO:0009693,ethylene biosynthetic process; GO:0009835,fruit ripening	K05933 aminocyclopropanecarboxylate oxidase [EC:1.14.17.4] | (RefSeq) ACO4, EFE; ethylene-forming enzyme (A)	1-aminocyclopropane-1-carboxylate oxidase 4 [Solanum lycopersicum]	RecName: Full=1-aminocyclopropane-1-carboxylate oxidase 4; Short=ACC oxidase 4; EC=1.14.17.4; AltName: Full=Ethylene-forming enzyme; Short=EFE; AltName: Full=Protein pHTOM5;	SubName: Full=1-aminocyclopropane-1-carboxylic acid oxidase {ECO:0000313|EMBL:ADO32577.1};	Iron/ascorbate family oxidoreductases
133	Others	Solyc03g120550.2	86.0953	281.631	0.305702	down	68.19	73.0433	135.565	93.5733	44.98	101.22	321.117	300.91	473.52	200.323	154.613	239.303	POT family	GO:0016021,integral component of membrane; GO:0005886,plasma membrane; GO:0080054,low-affinity nitrate transmembrane transporter activity; GO:0015706,nitrate transport	K14638 solute carrier family 15 (peptide/histidine transporter), member 3/4 | (RefSeq) protein NRT1/ PTR FAMILY 1.2-like (A)	PREDICTED: protein NRT1/ PTR FAMILY 1.2-like isoform X1 [Solanum lycopersicum]	RecName: Full=Protein NRT1/ PTR FAMILY 1.2; Short=AtNPF1.2; AltName: Full=Nitrate transporter 1.11;	SubName: Full=Uncharacterized protein {ECO:0000313|EnsemblPlants:Solyc03g120550.2.1};	H+/oligopeptide symporter
134	Others	Solyc09g097850.1	47.5864	158.991	0.299303	down	106.215	41.3767	33.26	40.58	38.6367	25.45	292.767	484.707	60.515	35.8433	47.9333	32.18	Cystatin domain	GO:0004869,cysteine-type endopeptidase inhibitor activity	K13899 cystatin-C | (RefSeq) cysteine proteinase inhibitor B (A)	PREDICTED: cysteine proteinase inhibitor B [Solanum lycopersicum]	RecName: Full=Cysteine proteinase inhibitor B; AltName: Full=Cystatin-B; AltName: Full=SCB;	RecName: Full=Cysteine proteinase inhibitor {ECO:0000256|RuleBase:RU362130};	--
135	Others	Solyc02g081190.3	78.0908	261.194	0.298976	down	43.21	30.7333	25.56	107.697	157.55	103.795	139	105.877	24.675	543.627	531.813	222.173	non-haem dioxygenase in morphine synthesis N-terminal	GO:0009815,1-aminocyclopropane-1-carboxylate oxidase activity; GO:0031418,L-ascorbic acid binding; GO:0046872,metal ion binding; GO:0009693,ethylene biosynthetic process; GO:0009835,fruit ripening	K05933 aminocyclopropanecarboxylate oxidase [EC:1.14.17.4] | (RefSeq) ACO4-like; 1-aminocyclopropane-1-carboxylate oxidase (A)	1-aminocyclopropane-1-carboxylate oxidase [Solanum lycopersicum]	RecName: Full=1-aminocyclopropane-1-carboxylate oxidase; Short=ACC oxidase; EC=1.14.17.4; AltName: Full=Ethylene-forming enzyme; Short=EFE;	SubName: Full=Uncharacterized protein {ECO:0000313|EnsemblPlants:Solyc02g081190.2.1};	Iron/ascorbate family oxidoreductases
136	Others	Solyc09g090570.2	23.8883	79.9086	0.298946	down	27.835	25.9133	21.305	25.7367	20.99	21.55	94.1733	110.13	62.605	74.1433	76.3567	62.0433	--	GO:0009507,chloroplast; GO:0009534,chloroplast thylakoid; GO:0009535,chloroplast thylakoid membrane; GO:0009055,electron transfer activity; GO:0071484,cellular response to light intensity; GO:0010117,photoprotection; GO:0009773,photosynthetic electron transport in photosystem I; GO:0009644,response to high light intensity; GO:0009414,response to water deprivation	--	PREDICTED: protein PROTON GRADIENT REGULATION 5, chloroplastic [Solanum lycopersicum]	RecName: Full=Protein PROTON GRADIENT REGULATION 5, chloroplastic; Flags: Precursor;	SubName: Full=Uncharacterized protein {ECO:0000313|EnsemblPlants:Solyc09g090570.2.1};	--
137	Others	Solyc02g089630.3	215.354	805.924	0.267214	down	61.11	143.1	453.93	73.9333	141.117	418.935	681.23	871.807	1669.94	269.383	421.693	921.483	Proline dehydrogenase	GO:0005739,mitochondrion; GO:0071949,FAD binding; GO:0004657,proline dehydrogenase activity; GO:0006562,proline catabolic process; GO:0010133,proline catabolic process to glutamate; GO:0006970,response to osmotic stress; GO:0009414,response to water deprivation	K00318 proline dehydrogenase [EC:1.5.-.-] | (RefSeq) proline dehydrogenase 2, mitochondrial-like (A)	PREDICTED: proline dehydrogenase 2, mitochondrial-like [Solanum lycopersicum]	RecName: Full=Proline dehydrogenase 2, mitochondrial; EC=1.5.5.2; AltName: Full=Osmotic stress-induced proline dehydrogenase; AltName: Full=Proline oxidase; Flags: Precursor;	RecName: Full=Proline dehydrogenase {ECO:0000256|RuleBase:RU364054}; EC=1.5.5.2 {ECO:0000256|RuleBase:RU364054};	Proline oxidase
138	Others	Solyc02g079170.3	19.6808	75.5275	0.260578	down	7.18	10.03	21.955	5.34	46.56	27.02	146.313	32.2867	66.545	164.187	26.7	17.1333	p25-alpha	GO:0005743,mitochondrial inner membrane; GO:0005758,mitochondrial intermembrane space; GO:0005739,mitochondrion; GO:0005777,peroxisome; GO:0005509,calcium ion binding; GO:0016491,oxidoreductase activity; GO:0055114,oxidation-reduction process	K17871 NADH:ubiquinone reductase (non-electrogenic) [EC:1.6.5.9] | (RefSeq) external alternative NAD(P)H-ubiquinone oxidoreductase B2, mitochondrial (A)	PREDICTED: external alternative NAD(P)H-ubiquinone oxidoreductase B2, mitochondrial [Solanum lycopersicum]	RecName: Full=External alternative NAD(P)H-ubiquinone oxidoreductase B2, mitochondrial; EC=1.6.5.9; AltName: Full=External alternative NADH dehydrogenase NDB2; AltName: Full=NADH:ubiquinone reductase (non-electrogenic) NDB2; Flags: Precursor;	SubName: Full=Uncharacterized protein {ECO:0000313|EnsemblPlants:Solyc02g079170.2.1};	NADH-dehydrogenase (ubiquinone)
139	Others	Solyc08g065790.3	32.4844	128.329	0.253134	down	73.57	113.94	0.49	3.86667	2.4	0.64	238.357	506.73	16.565	3.92667	2.37	2.02667	Peptidase C13 family	GO:0000323,lytic vacuole; GO:0000326,protein storage vacuole; GO:0004197,cysteine-type endopeptidase activity; GO:0004175,endopeptidase activity; GO:0010150,leaf senescence; GO:0051603,proteolysis involved in cellular protein catabolic process; GO:0009723,response to ethylene; GO:0009753,response to jasmonic acid; GO:0009751,response to salicylic acid; GO:0009611,response to wounding; GO:0006624,…	K01369 legumain [EC:3.4.22.34] | (RefSeq) vpe; vacuolar processing enzyme (A)	cysteine proteinase VPE1 precursor [Solanum lycopersicum]	RecName: Full=Vacuolar-processing enzyme gamma-isozyme; EC=3.4.22.34 {ECO:0000250|UniProtKB:Q84LM2}; AltName: Full=Asparaginyl endopeptidase gamma-VPE {ECO:0000305}; AltName: Full=Gamma-VPE; Flags: Precursor;	SubName: Full=Uncharacterized protein {ECO:0000313|EnsemblPlants:Solyc08g065790.2.1};	Asparaginyl peptidases
140	Others	Solyc07g006370.1	13.2731	52.4767	0.252933	down	30	7.82667	12.155	17.0767	2.62	9.96	66.3167	50.2367	54.88	42.8167	46.8	53.81	Sodium/calcium exchanger protein	GO:0016021,integral component of membrane; GO:0005774,vacuolar membrane; GO:0015297,antiporter activity; GO:0006813,potassium ion transport; GO:0006814,sodium ion transport	K13754 solute carrier family 24 (sodium/potassium/calcium exchanger), member 6 | (RefSeq) cation/calcium exchanger 1-like (A)	PREDICTED: cation/calcium exchanger 1-like [Solanum lycopersicum]	RecName: Full=Cation/calcium exchanger 1; Short=AtCCX1; AltName: Full=Protein CATION EXCHANGER 7;	SubName: Full=Uncharacterized protein {ECO:0000313|EnsemblPlants:Solyc07g006370.1.1};	K+-dependent Na+:Ca2+ antiporter
141	Others	Solyc08g061270.1	122.883	488.542	0.251531	down	48.83	115.927	230.465	41.4967	79.4167	221.165	497.527	495.947	990.33	322.1	293.29	332.06	Protein of unknown function (DUF1677)	--	--	PREDICTED: uncharacterized protein LOC101264141 [Solanum lycopersicum]	--	SubName: Full=Uncharacterized protein {ECO:0000313|EnsemblPlants:Solyc08g061270.1.1};	--
142	Others	Solyc04g072620.1	12.9636	51.7922	0.2503	down	4.83	16.2467	6.14	27.15	18.58	4.835	93.0733	28.41	29.81	102.663	40.11	16.6867	--	--	--	PREDICTED: uncharacterized protein LOC104647144 [Solanum lycopersicum]	--	SubName: Full=Uncharacterized protein {ECO:0000313|EnsemblPlants:Solyc04g072620.1.1};	--
143	Others	Solyc05g007040.1	28.9036	122.24	0.236449	down	86.505	61.6	8.98	4.74333	7.00333	4.59	204.783	335.047	128.645	9.89333	28.9967	26.0767	--	--	--	serine/threonine protein kinase-like [Solanum tuberosum]	--	SubName: Full=Uncharacterized protein {ECO:0000313|EnsemblPlants:Solyc05g007040.1.1};	--
144	Others	Solyc00g265510.2	220.141	959.596	0.22941	down	4.215	51.6133	1036.97	2.22333	26.9233	198.895	54.0667	397.327	3173.51	22.3067	723.22	1387.15	--	--	--	--	--	--	--
145	Others	Solyc04g064870.3	7.30306	37.6142	0.194157	down	5.59	9.27	12.29	3.83667	8.50667	4.325	41.1067	24.5433	13.825	121.2	14.1533	10.8567	--	GO:0006952,defense response; GO:0009607,response to biotic stimulus	--	protein early flowering 2-like [Solanum lycopersicum]	RecName: Full=Pathogen-related protein;	SubName: Full=Uncharacterized protein {ECO:0000313|EnsemblPlants:Solyc04g064870.2.1};	--
146	Others	Solyc06g064840.3	8.18222	42.1961	0.193909	down	13.485	19.93	7.41	2.65333	3.81	1.805	71.2433	75.6367	60.88	15.0767	18.7033	11.6367	K-box region	GO:0005634,nucleus; GO:0003700,DNA-binding transcription factor activity; GO:0046983,protein dimerization activity; GO:0000977,RNA polymerase II regulatory region sequence-specific DNA binding; GO:0007275,multicellular organism development; GO:0045944,positive regulation of transcription by RNA polymerase II; GO:0006351,transcription, DNA-templated	K09264 MADS-box transcription factor, plant | (RefSeq) agamous-like MADS-box protein AGL11 (A)	PREDICTED: agamous-like MADS-box protein AGL11 isoform X1 [Solanum lycopersicum]	RecName: Full=Agamous-like MADS-box protein AGL11; AltName: Full=Protein SEEDSTICK;	SubName: Full=Putative agamous-like MADS-box protein AGL11-like {ECO:0000313|EMBL:JAP25750.1};	MADS box transcription factor
147	Others	Solyc03g111730.3	10.0175	52.9031	0.189356	down	23.2	30.2633	1.255	2.42667	1.95	1.01	63.6867	211.783	26.855	5.07333	4.19	5.83	Peptidase C1-like family	GO:0031410,cytoplasmic vesicle; GO:0008234,cysteine-type peptidase activity	K16292 KDEL-tailed cysteine endopeptidase [EC:3.4.22.-] | (RefSeq) CysEP; KDEL-tailed cysteine endopeptidase CysEP (A)	KDEL-tailed cysteine endopeptidase CysEP precursor [Solanum lycopersicum]	RecName: Full=Vignain; EC=3.4.22.-; AltName: Full=Cysteine endopeptidase; Flags: Precursor;	SubName: Full=Uncharacterized protein {ECO:0000313|EnsemblPlants:Solyc03g111730.2.1};	Cysteine proteinase Cathepsin L
148	Others	Solyc03g116225.1	220.257	1197.28	0.183964	down	322.385	276.56	443.73	11.62	15.92	251.33	1619.87	2185.77	3059.57	70.1033	113.153	135.24	Chitin recognition protein	GO:0030246,carbohydrate binding; GO:0008061,chitin binding; GO:0006952,defense response	K20547 basic endochitinase B [EC:3.2.1.14] | (RefSeq) endochitinase-like isoform X1 (A)	PREDICTED: chitin-binding lectin 1-like [Solanum lycopersicum]	RecName: Full=Chitin-binding lectin 1; AltName: Full=PL-I; Flags: Precursor;	SubName: Full=42kDa chitin-binding protein {ECO:0000313|EMBL:BAI49996.1};	--
149	Others	Solyc03g116200.2	8.735	49.4083	0.176792	down	5.4	28.3033	14.99	0.0566667	0.94	2.72	127.103	81.3033	79.53	3.65	3.42333	1.44	--	--	--	chitin-binding lectin precursor [Solanum lycopersicum var. cerasiforme]	--	SubName: Full=Uncharacterized protein {ECO:0000313|EnsemblPlants:Solyc03g116200.1.1};	--
150	Others	Solyc01g104380.3	7.90306	44.9306	0.175895	down	37.885	6.57667	0.535	0.763333	1.07333	0.585	103.943	162.07	0.29	1.13333	2.14667	0	Plastocyanin-like domain	GO:0009055,electron transfer activity; GO:0046872,metal ion binding	K01426 amidase [EC:3.5.1.4] | (RefSeq) LOW QUALITY PROTEIN: uncharacterized protein LOC105643773 (A)	plantacyanin precursor [Solanum lycopersicum]	RecName: Full=Chemocyanin; AltName: Full=Basic blue protein; AltName: Full=Plantacyanin; Flags: Precursor;	SubName: Full=Plantacyanin {ECO:0000313|EMBL:AAF66243.1, ECO:0000313|EnsemblPlants:Solyc01g104380.2.1};	--
151	Others	Solyc03g025720.3	43.9189	258.829	0.169683	down	14.105	21.93	63.7	12.7633	41.48	109.535	139.283	168.79	149.8	220.043	354.873	520.183	AMP-binding enzyme C-terminal domain	GO:0048046,apoplast; GO:0009507,chloroplast; GO:0009570,chloroplast stroma; GO:0005737,cytoplasm; GO:0009506,plasmodesma; GO:0005524,ATP binding; GO:0050203,oxalate-CoA ligase activity; GO:0050832,defense response to fungus; GO:0033611,oxalate catabolic process; GO:0010030,positive regulation of seed germination; GO:0046686,response to cadmium ion; GO:0009735,response to cytokinin; GO:0010214,see…	K22133 oxalate---CoA ligase [EC:6.2.1.8] | (RefSeq) oxalate--CoA ligase-like (A)	PREDICTED: oxalate--CoA ligase-like [Solanum lycopersicum]	RecName: Full=Oxalate--CoA ligase {ECO:0000305}; EC=6.2.1.8 {ECO:0000269|PubMed:22447686}; AltName: Full=4-coumarate--CoA ligase isoform 8; Short=At4CL8; AltName: Full=4-coumarate--CoA ligase-like 10; AltName: Full=Acyl-activating enzyme 3 {ECO:0000303|PubMed:22447686}; AltName: Full=Adenosine monophosphate binding protein 3; Short=AtMPBP3; AltName: Full=Oxalyl-CoA synthetase;	SubName: Full=Uncharacterized protein {ECO:0000313|EnsemblPlants:Solyc03g025720.2.1};	Acyl-CoA synthetase
152	Others	Solyc05g010580.3	12.4083	75.7511	0.163804	down	51.44	17.13	1.195	1.52333	2.43667	0.725	190.56	243.55	10.95	0.956667	8.16667	0.323333	Late nodulin protein	--	--	--	--	SubName: Full=Uncharacterized protein {ECO:0000313|EnsemblPlants:Solyc05g010580.2.1};	--
153	Others	Solyc02g031950.3	48.3869	296.926	0.16296	down	0	0.423333	105.815	2.18333	0.13	181.77	14.2633	60.7733	1449.62	4.22	13.22	239.463	--	GO:0006952,defense response; GO:0009607,response to biotic stimulus	--	PREDICTED: pathogen-related protein [Solanum lycopersicum]	RecName: Full=Pathogen-related protein;	SubName: Full=Uncharacterized protein {ECO:0000313|EnsemblPlants:Solyc02g031950.2.1};	--
154	Others	Solyc06g034040.1	5.45556	33.7642	0.161578	down	2.165	16.65	9.81	0.933333	1.36	1.815	34.7467	125.577	32.715	1.52667	3.15667	4.86333	Oleosin	GO:0016021,integral component of membrane; GO:0012511,monolayer-surrounded lipid storage body	--	PREDICTED: oleosin 1 [Solanum lycopersicum]	RecName: Full=Oleosin 1;	RecName: Full=Oleosin {ECO:0000256|RuleBase:RU000540};	--
155	Others	Solyc05g010583.1	9.89639	62.6053	0.158076	down	45.91	9.20333	0.265	1.21	2.2	0.59	155.737	211.767	3.525	1.94667	2.65667	0	EB module	--	--	--	--	SubName: Full=Uncharacterized protein {ECO:0000313|EnsemblPlants:Solyc05g010580.2.1};	--
156	Others	Solyc11g012370.1	13.5461	86.5683	0.156479	down	52.965	20.2833	2.03	1.09	3.50333	1.405	213.283	278.867	12.84	2.58	11.8	0.04	Aspartic acid proteinase inhibitor	--	--	PREDICTED: uncharacterized protein LOC101257825 [Solanum lycopersicum]	--	SubName: Full=Uncharacterized protein {ECO:0000313|EnsemblPlants:Solyc11g012370.1.1};	--
157	Others	Solyc09g089950.1	20.8447	137.821	0.151245	down	88.255	25.5267	2.76	1.25667	5.56	1.71	309.773	479.673	21.255	4.54333	11.0967	0.583333	--	--	--	--	--	SubName: Full=Uncharacterized protein {ECO:0000313|EnsemblPlants:Solyc09g089950.1.1};	--
158	Others	Solyc09g074530.3	4.05944	27.4622	0.147819	down	7.835	10.9467	1.085	1.19667	2.68333	0.61	51.6267	97.8567	10.52	0.833333	2.55667	1.38	PQ loop repeat	GO:0005887,integral component of plasma membrane; GO:0051119,sugar transmembrane transporter activity; GO:0009901,anther dehiscence; GO:0009555,pollen development	K15382 solute carrier family 50 (sugar transporter) | (RefSeq) bidirectional sugar transporter NEC1 (A)	PREDICTED: bidirectional sugar transporter NEC1 [Solanum lycopersicum]	RecName: Full=Bidirectional sugar transporter NEC1; AltName: Full=NEC1;	RecName: Full=Bidirectional sugar transporter SWEET {ECO:0000256|RuleBase:RU910715};	Multitransmembrane protein
159	Others	Solyc10g054900.2	6.3	42.9542	0.146668	down	8.03	18.1133	7.87	0.0866667	2.36	1.34	12.84	47.2867	167.185	1.18333	2.46333	26.7667	Pollen proteins Ole e I like	GO:0005618,cell wall; GO:0005576,extracellular region	--	PREDICTED: proline-rich protein 4-like [Solanum lycopersicum]	RecName: Full=Proline-rich protein 4; Short=AtPRP4; Flags: Precursor;	SubName: Full=Uncharacterized protein {ECO:0000313|EnsemblPlants:Solyc10g054900.1.1};	--
160	Others	Solyc08g082780.2	8.12528	56.81	0.143025	down	29.45	13.73	1.255	0.866667	3.01	0.44	133.3	183.537	14.81	2.27	5.87	1.07333	--	--	--	PREDICTED: uncharacterized protein LOC101491366 [Cicer arietinum]	--	SubName: Full=Uncharacterized protein {ECO:0000313|EnsemblPlants:Solyc08g082780.1.1};	--
161	Others	Solyc01g086680.3	3.6675	26.6689	0.13752	down	0.375	2.25	6.025	1.9	8.51	2.945	35.7467	5.68667	14.75	58.1867	30.9133	14.73	Glutathione S-transferase, C-terminal domain	GO:0004364,glutathione transferase activity; GO:0009734,auxin-activated signaling pathway	K00799 glutathione S-transferase [EC:2.5.1.18] | (RefSeq) probable glutathione S-transferase (A)	PREDICTED: probable glutathione S-transferase [Solanum pennellii]	RecName: Full=Probable glutathione S-transferase; EC=2.5.1.18; AltName: Full=Auxin-induced protein PGNT1/PCNT110;	SubName: Full=Uncharacterized protein {ECO:0000313|EnsemblPlants:Solyc01g086680.2.1};	Glutathione S-transferase
162	Others	Solyc04g078460.3	14.555	105.974	0.137344	down	19.42	8.91	18.035	14.2067	6.95333	19.805	105.74	136.127	193.08	96.7533	55.82	48.3267	Asparaginase	GO:0004067,asparaginase activity; GO:0008798,beta-aspartyl-peptidase activity	K13051 beta-aspartyl-peptidase (threonine type) [EC:3.4.19.5] | (RefSeq) probable isoaspartyl peptidase/L-asparaginase 2 (A)	probable isoaspartyl peptidase/L-asparaginase 2 [Solanum lycopersicum]	RecName: Full=Probable isoaspartyl peptidase/L-asparaginase 2; EC=3.4.19.5; AltName: Full=L-asparagine amidohydrolase 2; Contains: RecName: Full=Isoaspartyl peptidase/L-asparaginase 2 subunit alpha; Contains: RecName: Full=Isoaspartyl peptidase/L-asparaginase 2 subunit beta; Flags: Precursor;	SubName: Full=Uncharacterized protein {ECO:0000313|EnsemblPlants:Solyc04g078460.2.1};	Asparaginase
163	Others	Solyc09g083445.1	53.9533	411.481	0.13112	down	226.65	56.55	23.48	12.6233	2.75667	1.66	1170.32	1030.67	131.575	68.55	66.4233	1.34667	Potato inhibitor I family	GO:0005576,extracellular region; GO:0004867,serine-type endopeptidase inhibitor activity; GO:0009611,response to wounding	K20769 fatty acid omega-hydroxylase [EC:1.14.-.-] | (RefSeq) cytochrome P450 94A2-like (A)	PREDICTED: wound-induced proteinase inhibitor 1 [Solanum lycopersicum]	RecName: Full=Wound-induced proteinase inhibitor 1; AltName: Full=Wound-induced proteinase inhibitor I; Flags: Precursor;	SubName: Full=Uncharacterized protein {ECO:0000313|EnsemblPlants:Solyc09g084440.2.1};	--
164	Others	Solyc06g076320.1	7.99806	62.7214	0.127517	down	8.325	9.25667	13.335	6.64667	4.8	5.625	65.5567	109.457	147.545	14.47	15.6433	23.6567	DVL family	--	--	PREDICTED: uncharacterized protein LOC107874620 [Capsicum annuum]	--	SubName: Full=Uncharacterized protein {ECO:0000313|EnsemblPlants:Solyc06g076320.1.1};	--
165	Others	Solyc09g090150.3	10.6133	85.1069	0.124706	down	0.75	39.6967	16.5	0.17	3.80333	2.76	101.47	324.913	65.215	2.21	7.20667	9.62667	Cupin domain	GO:0046872,metal ion binding; GO:0045735,nutrient reservoir activity	K01569 oxalate decarboxylase [EC:4.1.1.2] | (RefSeq) hypothetical protein (A)	PREDICTED: 11S globulin subunit beta [Solanum lycopersicum]	RecName: Full=11S globulin subunit beta; Contains: RecName: Full=11S globulin gamma chain; AltName: Full=11S globulin acidic chain; Contains: RecName: Full=11S globulin delta chain; AltName: Full=11S globulin basic chain; Flags: Precursor;	SubName: Full=Uncharacterized protein {ECO:0000313|EnsemblPlants:Solyc09g090150.2.1};	--
166	Others	Solyc09g072560.3	18.2617	150.015	0.121732	down	2.885	66.38	28.345	0.343333	7.12667	4.49	155.057	602.193	108.27	3.84333	14.5133	16.2133	Cupin	GO:0042735,protein body; GO:0045735,nutrient reservoir activity; GO:0051259,protein complex oligomerization	K01569 oxalate decarboxylase [EC:4.1.1.2] | (RefSeq) hypothetical protein (A)	PREDICTED: 11S globulin seed storage protein 2-like [Solanum lycopersicum]	RecName: Full=11S globulin seed storage protein 2; AltName: Full=11S globulin seed storage protein II; AltName: Full=Alpha-globulin; Contains: RecName: Full=11S globulin seed storage protein 2 acidic chain; AltName: Full=11S globulin seed storage protein II acidic chain; Contains: RecName: Full=11S globulin seed storage protein 2 basic chain; AltName: Full=11S globulin seed storage protein II bas…	SubName: Full=Uncharacterized protein {ECO:0000313|EnsemblPlants:Solyc09g072560.2.1};	--
167	Others	Solyc01g102960.3	2.215	18.7794	0.117948	down	6.06	1.80333	1.895	1.56333	0.873333	1.095	35.61	65.3333	7.47	1.44333	1.81333	1.00667	FKBP26_C-terminal	GO:0005788,endoplasmic reticulum lumen	K13993 HSP20 family protein | (RefSeq) 22.7 kDa class IV heat shock protein-like (A)	PREDICTED: 22.7 kDa class IV heat shock protein-like [Solanum lycopersicum]	RecName: Full=22.7 kDa class IV heat shock protein; Flags: Precursor;	SubName: Full=Uncharacterized protein {ECO:0000313|EnsemblPlants:Solyc01g102960.2.1};	Molecular chaperone (small heat-shock protein Hsp26/Hsp42)
168	Others	Solyc02g084420.3	5.27361	45.7117	0.115367	down	7.155	5.54333	8.91	2.46	3.76333	3.81	71.3467	88.95	51.62	25.37	24.82	12.1633	B-box zinc finger	GO:0005634,nucleus; GO:0000989,NA; GO:0008270,zinc ion binding; GO:0010100,negative regulation of photomorphogenesis; GO:0006355,regulation of transcription, DNA-templated; GO:0006351,transcription, DNA-templated	K12135 zinc finger protein CONSTANS | (RefSeq) zinc finger protein CONSTANS-like (A)	PREDICTED: B-box zinc finger protein 19-like [Solanum pennellii]	RecName: Full=B-box zinc finger protein 19 {ECO:0000303|PubMed:19920209}; AltName: Full=Protein DOUBLE B-BOX 1B; AltName: Full=Protein SALT TOLERANCE HOMOLOG 5;	SubName: Full=Uncharacterized protein {ECO:0000313|EnsemblPlants:Solyc02g084420.2.1};	--
169	Others	Solyc02g084430.3	3.76444	33.0744	0.113817	down	6.06	3.68	5.02	2.95	2.69667	2.18	47.9867	67.6767	37.15	19.0633	17.67	8.9	--	GO:0005634,nucleus; GO:0000989,NA; GO:0009640,photomorphogenesis; GO:0006355,regulation of transcription, DNA-templated	--	PREDICTED: B-box zinc finger protein 19-like [Solanum pennellii]	--	SubName: Full=Uncharacterized protein {ECO:0000313|EnsemblPlants:Solyc02g084430.2.1};	--
170	Others	Solyc02g082450.3	3.16361	28.0097	0.112947	down	4.38	3.1	3.105	1.30667	4.5	2.59	24.8267	21.02	5.165	74.2267	20.1133	22.7067	Membrane transport protein	GO:0005789,endoplasmic reticulum membrane; GO:0016021,integral component of membrane; GO:0010329,auxin efflux transmembrane transporter activity; GO:0010252,auxin homeostasis; GO:0009734,auxin-activated signaling pathway; GO:0010311,lateral root formation; GO:0040009,regulation of growth rate; GO:0009733,response to auxin	K07088 uncharacterized protein | (RefSeq) protein PIN-LIKES 7-like (A)	PREDICTED: protein PIN-LIKES 7-like [Solanum lycopersicum]	RecName: Full=Protein PIN-LIKES 5 {ECO:0000303|PubMed:22504182}; AltName: Full=Auxin efflux carrier-like protein 5 {ECO:0000303|PubMed:22504182};	SubName: Full=Uncharacterized protein {ECO:0000313|EnsemblPlants:Solyc02g082450.2.1};	Predicted membrane protein
171	Others	Solyc08g080700.2	2.63056	23.6133	0.111401	down	9.66	4.17333	0.195	0.116667	1.22333	0.415	52.1567	82.0833	4.9	0.56	1.9	0.08	Neprosin	--	K17679 ATP-dependent RNA helicase MSS116, mitochondrial [EC:3.6.4.13] | (RefSeq) probable DEAD-box ATP-dependent RNA helicase 48 (A)	PREDICTED: uncharacterized protein LOC101263836 [Solanum lycopersicum]	--	SubName: Full=Uncharacterized protein {ECO:0000313|EnsemblPlants:Solyc08g080700.1.1};	--
172	Others	Solyc02g086490.3	7.00694	63.1936	0.110881	down	6.25	21.4033	7.045	1.13333	4.11	2.1	93.87	243.783	22.765	5.46333	9.23	4.05	Oleosin	GO:0016021,integral component of membrane; GO:0012511,monolayer-surrounded lipid storage body; GO:0019915,lipid storage; GO:0050826,response to freezing; GO:0010344,seed oilbody biogenesis; GO:0055085,transmembrane transport	--	PREDICTED: oleosin 5-like [Solanum lycopersicum]	RecName: Full=Oleosin 5;	RecName: Full=Oleosin {ECO:0000256|RuleBase:RU000540};	--
173	Others	Solyc03g096780.1	3.33361	30.2708	0.110126	down	9.185	1.63667	0.26	7.97	0.7	0.25	40.7233	12.7567	0.365	101.02	18.3467	8.41333	--	GO:0010438,cellular response to sulfur starvation; GO:0009658,chloroplast organization; GO:0042742,defense response to bacterium; GO:0002229,defense response to oomycetes; GO:0045893,positive regulation of transcription, DNA-templated; GO:0031347,regulation of defense response; GO:0047484,regulation of response to osmotic stress; GO:0009651,response to salt stress	--	PREDICTED: uncharacterized protein LOC101243970 [Solanum lycopersicum]	RecName: Full=Protein RESPONSE TO LOW SULFUR 2 {ECO:0000303|PubMed:25628631}; AltName: Full=Protein ENHANCED DE-ETIOLATION 6 {ECO:0000303|PubMed:22383539};	SubName: Full=Uncharacterized protein {ECO:0000313|EnsemblPlants:Solyc03g096780.1.1};	--
174	Others	Solyc10g085540.1	2.14111	19.6053	0.109211	down	10.585	1.31667	0.19	0.08	0.41	0.265	38.7333	77.0567	0.835	0.373333	0.633333	0	PA domain	GO:0005618,cell wall; GO:0005576,extracellular region; GO:0005794,Golgi apparatus; GO:0009505,plant-type cell wall; GO:0009506,plasmodesma; GO:0004252,serine-type endopeptidase activity	K15333 tRNA guanosine-2'-O-methyltransferase [EC:2.1.1.34] | (RefSeq) uncharacterized protein LOC104224633 (A)	PREDICTED: subtilisin-like protease SBT1.8 [Solanum lycopersicum]	RecName: Full=Subtilisin-like protease SBT1.8 {ECO:0000303|PubMed:16193095}; EC=3.4.21.- {ECO:0000255|PROSITE-ProRule:PRU10082}; AltName: Full=Subtilase subfamily 1 member 8 {ECO:0000303|PubMed:16193095}; Short=AtSBT1.8 {ECO:0000303|PubMed:16193095}; Flags: Precursor;	SubName: Full=Uncharacterized protein {ECO:0000313|EnsemblPlants:Solyc10g085540.1.1};	--
175	Others	Solyc09g025210.3	26.6256	251.412	0.105904	down	4.53	92.8133	40.41	0.973333	13.9867	7.04	277.783	1013.97	163.005	6.63	25.45	21.6367	Sigma-70, region 4	GO:0046872,metal ion binding; GO:0045735,nutrient reservoir activity	K01569 oxalate decarboxylase [EC:4.1.1.2] | (RefSeq) hypothetical protein (A)	PREDICTED: 12S seed storage protein CRA1-like [Solanum lycopersicum]	RecName: Full=11S globulin subunit beta; Contains: RecName: Full=11S globulin gamma chain; AltName: Full=11S globulin acidic chain; Contains: RecName: Full=11S globulin delta chain; AltName: Full=11S globulin basic chain; Flags: Precursor;	SubName: Full=Uncharacterized protein {ECO:0000313|EnsemblPlants:Solyc09g025210.2.1};	--
176	Others	Solyc05g010565.1	2.73528	26.0617	0.104954	down	11.065	4.05	0.33	0.22	0.546667	0.2	60.53	92.3867	1.54	0.506667	1.40667	0	Late nodulin protein	--	--	--	--	SubName: Full=Uncharacterized protein {ECO:0000313|EnsemblPlants:Solyc05g010580.2.1};	--
177	Others	Solyc10g049940.1	8.1625	77.8592	0.104837	down	34.99	8.43	1.27	0.616667	3.12333	0.545	172.587	280.02	6.145	2.56667	5.59667	0.24	--	--	--	--	--	SubName: Full=Uncharacterized protein {ECO:0000313|EnsemblPlants:Solyc10g049940.1.1};	--
178	Others	Solyc11g020330.1	4.47333	42.6997	0.104763	down	10.895	4.13333	4.575	3.55333	2.17333	1.51	74.7067	154.083	16.115	3.24667	5.77333	2.27333	FKBP26_C-terminal	GO:0005788,endoplasmic reticulum lumen	K13993 HSP20 family protein | (RefSeq) er-sHSP, leer-sHSP; small heat shock protein (A)	small heat shock protein precursor [Solanum lycopersicum]	RecName: Full=22.7 kDa class IV heat shock protein; Flags: Precursor;	SubName: Full=Uncharacterized protein {ECO:0000313|EnsemblPlants:Solyc11g020330.1.1};	Molecular chaperone (small heat-shock protein Hsp26/Hsp42)
179	Others	Solyc09g089980.2	16.9239	175.224	0.0965841	down	71.705	22.5333	0.58	1.42	3.41	1.895	332.353	675.063	28.63	2.45667	11.9567	0.886667	--	GO:0016021,integral component of membrane	--	PREDICTED: acanthoscurrin-2-like [Solanum lycopersicum]	--	SubName: Full=Uncharacterized protein {ECO:0000313|EnsemblPlants:Solyc09g089980.1.1};	--
180	Others	Solyc07g007740.1	3.35806	35.26	0.095237	down	14.95	4.39333	0.165	0.143333	0.386667	0.11	81.7133	123.597	3.12	0.846667	2.28333	0	Gamma-thionin family	GO:0005618,cell wall; GO:0005576,extracellular region; GO:0005773,vacuole; GO:0050832,defense response to fungus; GO:0031640,killing of cells of other organism	--	PREDICTED: defensin-like protein [Nicotiana tabacum]	RecName: Full=Defensin-like protein; AltName: Full=Flower-specific gamma-thionin; Flags: Precursor;	SubName: Full=Uncharacterized protein {ECO:0000313|EnsemblPlants:Solyc07g007740.1.1};	--
181	Others	Solyc11g043110.2	1.64222	17.405	0.0943535	down	3.58	3.72333	0.61	0.436667	1.27333	0.23	35.4167	62.4667	3.69	0.51	1.55667	0.79	GDSL-like Lipase/Acylhydrolase	GO:0005576,extracellular region; GO:0016298,lipase activity; GO:0016042,lipid catabolic process	K17604 zinc finger SWIM domain-containing protein 3 | (RefSeq) POPTRDRAFT_570489; hypothetical protein (A)	PREDICTED: GDSL esterase/lipase At1g71250 [Solanum lycopersicum]	RecName: Full=GDSL esterase/lipase At1g71250; EC=3.1.1.-; AltName: Full=Extracellular lipase At1g71250; Flags: Precursor;	SubName: Full=Uncharacterized protein {ECO:0000313|EnsemblPlants:Solyc11g043110.1.1};	--
182	Others	Solyc02g071050.3	12.7344	136.148	0.0935336	down	2.06	4.01333	34.275	2.12	3.58333	30.355	70.5233	162.467	464.52	13.4933	22.7633	83.1233	Triose-phosphate Transporter family	GO:0016021,integral component of membrane; GO:0005215,transporter activity	K07893 Ras-related protein Rab-6A | (RefSeq) probable purine permease 11 (A)	PREDICTED: probable purine permease 9 [Solanum lycopersicum]	RecName: Full=Purine permease 21 {ECO:0000303|PubMed:27701112}; Short=AtPUP21 {ECO:0000303|PubMed:27701112};	SubName: Full=Uncharacterized protein {ECO:0000313|EnsemblPlants:Solyc02g071050.2.1};	--
183	Others	Solyc07g061800.3	7.37278	92.7714	0.0794725	down	15.85	15.38	3.68	1.04	5.21667	3.07	169.743	320.86	48.885	3.84667	11.8667	1.42667	SOUL heme-binding protein	GO:0009507,chloroplast; GO:0009535,chloroplast thylakoid membrane; GO:0010287,plastoglobule	K22422 protein downstream neighbor of Son | (RefSeq) hypothetical protein (A)	PREDICTED: heme-binding protein 2-like [Solanum lycopersicum]	RecName: Full=Heme-binding-like protein At3g10130, chloroplastic; Flags: Precursor;	SubName: Full=Uncharacterized protein {ECO:0000313|EnsemblPlants:Solyc07g061800.2.1};	--
184	Others	Solyc03g005580.2	20.0542	262.048	0.0765285	down	5.48	56.2867	32.905	1.29667	16.0667	8.29	270.83	1096.92	148.93	7.34667	30.61	17.6533	Protein of unknown function (DUF861)	GO:0046872,metal ion binding; GO:0045735,nutrient reservoir activity	K01569 oxalate decarboxylase [EC:4.1.1.2] | (RefSeq) hypothetical protein (A)	PREDICTED: legumin B-like [Solanum lycopersicum]	RecName: Full=11S globulin subunit beta; Contains: RecName: Full=11S globulin gamma chain; AltName: Full=11S globulin acidic chain; Contains: RecName: Full=11S globulin delta chain; AltName: Full=11S globulin basic chain; Flags: Precursor;	SubName: Full=Uncharacterized protein {ECO:0000313|EnsemblPlants:Solyc03g005580.2.1};	--
185	Others	Solyc07g062360.1	0.922778	15.8569	0.0581939	down	2.92	1.24	0.395	0.373333	0.533333	0.075	28.46	64.9267	0.295	0.563333	0.83	0.0666667	--	--	--	PREDICTED: U1 small nuclear ribonucleoprotein C-like [Solanum lycopersicum]	--	SubName: Full=Uncharacterized protein {ECO:0000313|EnsemblPlants:Solyc07g062360.1.1};	--
186	Others	Solyc05g053640.1	1.04833	20.4533	0.0512549	down	0.665	2.33333	2.27	0	0.116667	0.905	9.91	21.8467	72.38	0.353333	0.696667	17.5333	--	--	--	hypothetical protein A4A49_54813 [Nicotiana attenuata]	--	SubName: Full=Uncharacterized protein {ECO:0000313|EnsemblPlants:Solyc05g053640.1.1};	--
187	Others	Solyc11g043115.1	1.05778	25.3733	0.0416886	down	1.685	2.95667	0.575	0.193333	0.656667	0.28	57.6867	89.8333	2.87	0.143333	1.25667	0.45	--	GO:0005576,extracellular region; GO:0016788,hydrolase activity, acting on ester bonds; GO:0016042,lipid catabolic process	K00679 phospholipid:diacylglycerol acyltransferase [EC:2.3.1.158] | (RefSeq) hypothetical protein (A)	PREDICTED: GDSL esterase/lipase At1g71250 [Solanum lycopersicum]	RecName: Full=GDSL esterase/lipase At4g18970; EC=3.1.1.-; AltName: Full=Extracellular lipase At4g18970; Flags: Precursor;	SubName: Full=Uncharacterized protein {ECO:0000313|EnsemblPlants:Solyc11g043110.1.1};	--
188	Others	Solyc03g097580.3	0.148333	6.03194	0.0245913	down	0	0	0.255	0	0.01	0.625	0.02	0.0633333	33.585	0.0166667	0.04	2.46667	PQ loop repeat	GO:0016021,integral component of membrane; GO:0005887,integral component of plasma membrane; GO:0008515,sucrose transmembrane transporter activity; GO:0051119,sugar transmembrane transporter activity; GO:0015770,sucrose transport	K15382 solute carrier family 50 (sugar transporter) | (RefSeq) bidirectional sugar transporter N3-like (A)	PREDICTED: bidirectional sugar transporter N3-like [Solanum pennellii]	RecName: Full=Bidirectional sugar transporter SWEET10 {ECO:0000303|PubMed:21107422}; Short=AtSWEET10 {ECO:0000303|PubMed:21107422}; AltName: Full=Protein SUGARS WILL EVENTUALLY BE EXPORTED TRANSPORTERS 10 {ECO:0000303|PubMed:21107422};	RecName: Full=Bidirectional sugar transporter SWEET {ECO:0000256|RuleBase:RU910715};	Multitransmembrane protein

## Sheet: S9
Table S9. Metabolites Showing Significantly Different Contents in the Placenta and Locule Tissues of the Wild-Type and All-Flesh Fruit Tomato at Different Stages of Development.
Index	Compounds	Class I	Class II	kegg_map	AverageAff	AverageWt	Aff/Wt	Locule			Placenta			Locule			Placenta
								aff-10d-L	aff-15d-L	aff-25d-L	aff-10d-P	aff-15d-P	aff-25d-P	wt-10d-L	wt-15d-L	wt-25d-L	wt-10d-P	wt-15d-P	wt-25d-P
1	N-z-p-Coumaroyl tyramine	Alkaloids	Phenolamine	--	194167	3.06383e+06	0.0633738	116000	245000	345000	121000	184000	154000	1450000	1760000	11200000	2770000	685000	518000
2	N-cis-sinapoyltyramine	Alkaloids	Phenolamine	--	285500	4028500	0.0708701	214000	436000	499000	151000	224000	189000	3270000	3130000	12500000	3640000	962000	669000
3	N-cis-Paprazine	Alkaloids	Phenolamine	--	288333	4.01217e+06	0.0718647	220000	441000	494000	153000	238000	184000	3250000	3210000	12400000	3600000	944000	669000
4	N-p-Coumaroyltyramine	Alkaloids	Phenolamine	--	10086.7	122883	0.0820833	6840	15000	16100	5670	9570	7340	96000	93800	387000	107000	32100	21400
5	Coniferin	Phenolic acids	Phenolic acids	ko00940	1.10467e+06	1.25488e+07	0.0880294	471000	436000	3280000	553000	398000	1490000	777000	2380000	54300000	665000	971000	16200000
6	2,6-Dimethyl-7-octene-2,3,6-triol	Flavonoids	Flavonoid	--	2941.67	15676.3	0.18765	9	3080	8910	721	1030	3900	1060	4580	69500	9	9	18900
7	N-(4-O-(β-D-Glucopyranosyl)-E-feruloyl)-tyramine	Alkaloids	Phenolamine	--	1.54567e+06	7.18183e+06	0.215219	854000	1630000	4150000	412000	528000	1700000	1190000	2060000	28400000	1620000	991000	8830000
8	Capsianside II	Triterpenoids	Triterpene	--	11330	42606.5	0.265922	7780	27700	8710	6910	13000	3880	64800	106000	9	34500	46800	3530
9	esculeogenin A-O-acetyl-O-Hexoside-O-Hexoside	Alkaloids	-	--	73138.3	265477	0.275498	10400	7930	220000	34100	26400	140000	7960	36500	993000	33600	42800	479000
10	Tryptamine	Alkaloids	Plumerane	ko00380,ko00901,ko01100,ko01110	3625000	1.07333e+07	0.337733	1280000	1080000	1460000	2680000	2550000	12700000	2590000	6680000	22600000	1840000	3090000	27600000
11	N-Sinapoyl agmatine	Alkaloids	Phenolamine	--	48123.3	140075	0.343554	51400	9140	81500	68000	10400	68300	4390	4540	26500	8920	11100	785000
12	Sinapyl alcohol	Phenolic acids	Phenolic acids	ko00940,ko01100,ko01110	2845.5	8261.33	0.344436	972	831	3070	4220	2060	5920	708	2810	22600	1900	7150	14400
13	Methoxy-N-Caffeoyltyramine	Alkaloids	Phenolamine	--	1.10983e+06	3.06667e+06	0.361902	523000	1450000	2970000	425000	532000	759000	2350000	3670000	6830000	2400000	1470000	1680000
14	Uridine 5’-diphosphate	Nucleotides and derivatives	Nucleotides and derivatives	ko00240,ko00908,ko01100	6999.67	19300	0.362677	11200	9	9480	10200	9	11100	15500	21200	33800	15000	10200	20100
15	N-Cis-feruloyltyramine	Alkaloids	Phenolamine	--	2.86333e+06	7.75333e+06	0.369304	1380000	3800000	7630000	1080000	1350000	1940000	6210000	9500000	16500000	6190000	3870000	4250000
16	N-Trans-feruloyltyramine	Alkaloids	Phenolamine	--	2.83333e+06	7.64833e+06	0.370451	1350000	3770000	7580000	1070000	1370000	1860000	6130000	9210000	16500000	6110000	3810000	4130000
17	Tryptophol	Alkaloids	Plumerane	--	4915	12735	0.385944	4060	10300	4870	2820	4890	2550	14800	33900	13300	4770	5980	3660
18	Trans-ferulic acid	Phenolic acids	Phenolic acids	--	5123850	1.32228e+07	0.3875	35100	218000	12000000	1880000	5910000	10700000	377000	1520000	52800000	2410000	5830000	16400000
19	D-erythro-Dihydrosphingosine	Lipids	Sphingolipids	ko00600,ko01100	83333.3	211083	0.394789	129000	99500	86000	68100	61100	56300	416000	384000	256000	106000	60100	44400
20	S-(methyl)glutathione	Amino acids and derivatives	Amino acids and derivatives	--	63466.7	160500	0.395431	76700	55300	92200	42600	42300	71700	207000	242000	293000	59200	75400	86400
21	3,4,5-Trimethoxyphenyl-β-D-Glucopyranoside	Phenolic acids	Phenolic acids	--	168383	418318	0.402525	264000	36900	83900	293000	98500	234000	98200	9	87700	633000	511000	1180000
22	Ferulic acid	Phenolic acids	Phenolic acids	ko00940,ko01100,ko01110	5.72967e+06	13960500	0.41042	35000	243000	13100000	2140000	6860000	12000000	443000	1680000	55200000	2650000	6090000	17700000
23	Alanylleucine	Amino acids and derivatives	Amino acids and derivatives	--	487500	1.16867e+06	0.417142	512000	1010000	477000	331000	353000	242000	2260000	1710000	1970000	481000	267000	324000
24	Pinobanksin	Flavonoids	Dihydroflavonol	ko00941	23700	55370	0.42803	5800	19200	68000	6600	11200	31400	16000	17000	240000	5840	5780	47600
25	Acetylcholine	Alkaloids	Alkaloids	--	264833	616833	0.429343	347000	302000	432000	119000	145000	244000	943000	934000	1140000	137000	184000	363000
26	2-Amino-4-dihydroxy octadecyl β-D-galactoside)	Others	Others	--	2923.33	6751.67	0.43298	3910	3950	3620	2080	2040	1940	5000	4400	20200	3310	2110	5490
27	Naringenin	Flavonoids	Dihydroflavone	ko00941,ko00943,ko01100,ko01110	21110	48738.3	0.433129	5020	16500	61000	5140	9300	29700	13300	14400	212000	5660	4270	42800
28	Naringenin chalcone(4,2',4',6'-Tetrahydroxychalcone)	Flavonoids	Chalcones	ko00941,ko01100,ko01110	24688.3	56413.3	0.437633	6150	20400	72000	4980	12100	32500	15400	19000	246000	4860	4920	48300
29	N-Propionylglycine	Amino acids and derivatives	Amino acids and derivatives	--	19233.3	40766.7	0.471791	19300	21000	19400	17400	17700	20600	50700	54700	48300	22900	35000	33000
30	1-(Dihydroxyphenyl)-N2,N3-bis(4-hydroxyphenethyl)-(5-8)-dimethoxy-1,2dihydronaphthalene-2,3-dicarboxamide	Alkaloids	Alkaloids	--	17400	36733.3	0.473684	16100	18400	29000	15100	11700	14100	19900	45300	61500	41600	15000	37100
31	Cytidine 5'-monophosphate(Cytidylic acid)	Nucleotides and derivatives	Nucleotides and derivatives	ko00240,ko01100	171517	350833	0.488884	95400	148000	347000	79700	130000	229000	155000	218000	564000	155000	173000	840000
32	LysoPG(16:1)	Lipid	Glycerol ester	--	3175.5	6467.33	0.491006	3690	6020	1960	4420	2390	573	13700	13700	6480	2860	1100	964
33	(+)-Medioresinol-aceGlu	Lignans and Coumarins	Lignans	--	6628.33	13407.3	0.494381	2090	1510	3230	7850	6590	18500	869	375	3170	8830	11800	55400
34	4-Pyridoxic acid O-hexoside	Others	Vitamin	--	554833	1.06367e+06	0.521623	327000	460000	1190000	277000	287000	788000	488000	565000	2750000	488000	491000	1600000
35	Coniferyl alcohol	Phenolic acids	Phenolic acids	ko00940,ko00998,ko01100,ko01110	91350	172117	0.530745	30400	39900	72900	95900	111000	198000	97700	166000	318000	114000	165000	172000
36	4-Hydroxysphinganine	Lipids	Sphingolipids	ko00600,ko01100	2445000	4.52333e+06	0.540531	2840000	2450000	2810000	2540000	2110000	1920000	5160000	6040000	8860000	2600000	1950000	2530000
37	1-O-[(E)-Caffeoyl]-β-D-glucopyranose	Phenolic acids	Phenolic acids	--	5.60833e+06	1.03742e+07	0.540606	1020000	1260000	12000000	2460000	3110000	13800000	755000	1290000	25500000	2560000	3940000	28200000
38	esculeogenin A	Alkaloids	-	--	303050	551668	0.549334	70300	55000	528000	300000	270000	595000	9	55000	1100000	413000	442000	1300000
39	PE(oxo-11:0/16:0)	Lipid	Glycerol ester	--	357333	642167	0.55645	1010000	321000	288000	269000	111000	145000	1440000	737000	672000	450000	300000	254000
40	Nicotianamine	Amino acids and derivatives	Amino acids and derivatives	--	324300	579717	0.559411	64300	37500	102000	489000	534000	719000	61200	70100	102000	1220000	1080000	945000
41	5-Aminovaleric acid	Amino acids and derivatives	Amino acids and derivatives	ko00310,ko00330,ko01100	3.00167e+06	5.35333e+06	0.56071	1060000	1030000	1340000	4140000	3950000	6490000	3170000	3290000	3570000	6430000	5460000	10200000
42	2-Hydroxybutanoic acid	Organic acids	Organic acids	ko00640	29416.7	52400	0.561387	30500	30200	36400	24500	22100	32800	56900	61600	92900	28900	30800	43300
43	α-Chaconine	Alkaloids	-	--	60183.3	105733	0.569199	85700	109000	70500	41700	35900	18300	227000	189000	42200	75800	85300	15100
44	4-Acetamidobutyric acid	Organic acids	Organic acids	ko00330,ko01100	431667	756000	0.570988	421000	580000	386000	274000	530000	399000	1290000	1180000	583000	450000	747000	286000
45	Syringic acid O-glucoside	Phenolic acids	Phenolic acids	--	14816.7	25888.3	0.57233	5760	4140	17000	16100	16800	29100	4860	4970	32700	23400	23300	66100
46	Isochlorogenic acid C	Phenolic acids	Phenolic acids	--	327167	569667	0.574312	226000	351000	608000	223000	266000	289000	497000	849000	877000	374000	383000	438000
47	esculeogenin A-O-acetyl-O-Hexoside	Alkaloids	-	--	5525000	9588500	0.576211	1870000	2060000	11300000	5350000	4400000	8170000	861000	2210000	19200000	7530000	8030000	19700000
48	3,4-Dicaffeoylquinic acid	Phenolic acids	Phenolic acids	--	260000	449500	0.57842	181000	278000	491000	177000	216000	217000	417000	615000	737000	291000	300000	337000
49	N-Hydroxy tryptamine	Others	Others	ko00380,ko01100	1.25583e+07	2.12933e+07	0.589778	2410000	2740000	11000000	5140000	5260000	48800000	1470000	3290000	26700000	4270000	6430000	85600000
50	Riboprine	Phenolic acids	Phenolic acids	--	54383.3	92166.7	0.590054	18000	18800	36300	61300	105000	86900	60400	106000	88400	77900	129000	91300
51	Syringaresinol-aceGlu	Lignans and Coumarins	Lignans	--	2685	4545.17	0.590737	1420	1150	2470	4880	3970	2220	691	1050	2020	5960	6050	11500
52	esculeogenin A-O-Hexoside-O-Hexoside-O-Pentoside-O-rhamnoside	Alkaloids	-	--	449170	757918	0.592636	1390000	873000	9	290000	142000	9	2300000	1210000	9	644000	378000	15500
53	Isochlorogenic acid A	Phenolic acids	Phenolic acids	--	298000	502500	0.593035	144000	361000	590000	212000	249000	232000	313000	771000	854000	371000	366000	340000
54	1-Stearoyl-sn-glycero-3-phosphocholine	Lipids	LPC	--	5.55833e+06	9.32833e+06	0.595855	6750000	7960000	4580000	6540000	4870000	2650000	15600000	14600000	9660000	7800000	3160000	5150000
55	Esculetin	Phenolic acids	Phenolic acids	--	10760	17946.7	0.599554	28000	15300	4720	4540	7510	4490	53400	25700	4950	12500	7280	3850
56	Eriodictyol C-hexoside	Flavonoids	Dihydroflavone	--	89233.3	148000	0.602928	121000	102000	104000	83800	63100	61500	184000	203000	216000	94300	95500	95200
57	N-Acetyl-DL-tryptophan	Amino acids and derivatives	Amino acids and derivatives	--	443333	293150	1.51231	630000	365000	165000	875000	496000	129000	247000	157000	261000	663000	345000	85900
58	D-Galacturonic acid(Gal A)	Organic acids	Organic acids	ko00040,ko00053,ko00520,ko01100,ko02010	118267	78166.7	1.51301	379000	127000	31100	107000	47000	18500	218000	82100	23400	79000	45700	20800
59	1-Methylhistidine	Amino acids and derivatives	Amino acids and derivatives	ko00340,ko01100	147833	95266.7	1.55178	150000	125000	128000	201000	165000	118000	80700	52800	59500	166000	122000	90600
60	LysoPC 15:0	Lipids	LPC	--	939833	599833	1.56682	876000	1090000	476000	1440000	1310000	447000	785000	557000	173000	1190000	622000	272000
61	(-)-Epicatechin gallate	Flavonoids	Flavanols	--	27351.7	17378.2	1.57391	6610	20300	20000	37600	11100	68500	17100	9170	16500	9	6090	55400
62	N-p-Coumaroyl putrescine	Alkaloids	Phenolamine	ko00330,ko01100	4703000	2987000	1.57449	12100000	6650000	1800000	3900000	2890000	878000	7930000	2380000	329000	4850000	2090000	343000
63	LysoPC 17:0	Lipids	LPC	--	4.15667e+06	2.61733e+06	1.58813	3910000	6500000	3180000	4510000	5010000	1830000	4400000	3330000	964000	3860000	2100000	1050000
64	D-Glucoronic acid	Others	Saccharides and Alcohols	ko00040,ko00053,ko00520,ko00562,ko01100	116133	72300	1.60627	399000	110000	28800	95000	43600	20400	204000	69600	23300	83500	36500	16900
65	Gallocatechin 3-O-gallate	Flavonoids	Flavanols	--	42693.3	26245	1.62672	9660	69200	12300	47800	19200	98000	31300	9250	62600	2160	8060	44100
66	Aldehydo-D-galacturonate	Organic acids	Organic acids	--	123850	73150	1.6931	402000	122000	35600	114000	46100	23400	193000	71700	23900	84100	44300	21900
67	3-(4-Hydroxyphenyl)-propionic acid	Phenolic acids	Phenolic acids	--	693500	400667	1.73087	715000	904000	587000	792000	687000	476000	521000	598000	172000	467000	478000	168000
68	Citraconic acid	Organic acids	Organic acids	ko00290,ko00660,ko01100,ko01210	588150	339383	1.733	52200	2330000	443000	88700	363000	252000	138000	790000	508000	62100	461000	77200
69	Gallate catechin gallate	Flavonoids	Flavanols	--	32043.3	18444.8	1.73725	6760	54200	7400	36200	11000	76700	23500	4940	46700	9	3320	32200
70	L-(-)-3-Phenyllactic acid	Organic acids	Organic acids	--	373667	215067	1.73745	385000	480000	286000	432000	396000	263000	273000	329000	91400	255000	253000	89000
71	6-Hydroxykaempferol-3,6-O-Diglucoside	Flavonoids	Flavonols	--	12018.3	6906.67	1.74011	5960	7340	2310	22200	19300	15000	4430	5010	3780	6550	14000	7670
72	3-O-Acetylpinobanksin	Flavonoids	Dihydroflavonol	--	13906.2	7963	1.74635	3710	55000	9	24700	9	9	10200	9760	11000	16800	9	9
73	Epigallocatechin gallate	Flavonoids	Flavanols	--	27013.2	15209.7	1.77605	9	44300	7470	31900	10500	67900	20200	9	41300	9	2340	27400
74	3'-Aenylic acid	Nucleotides and derivatives	Nucleotides and derivatives	ko00230,ko01100	47830	26766.7	1.78692	9880	82800	63700	48000	48300	34300	26500	20300	11100	45000	32400	25300
75	LysoPC 18:0	Lipids	LPC	--	3.86167e+06	2.11667e+06	1.82441	4990000	7730000	3610000	3070000	2750000	1020000	4970000	3600000	818000	2030000	836000	446000
76	N'-Feruloyl putrescine	Alkaloids	Phenolamine	--	1137000	615500	1.84728	1350000	1250000	882000	1160000	1320000	860000	753000	640000	230000	1010000	864000	196000
77	Phenyllactate(PLA)	Organic acids	Organic acids	--	464667	250167	1.85743	492000	617000	368000	516000	486000	309000	319000	387000	110000	280000	298000	107000
78	Cimiracemate	Phenolic acids	Phenolic acids	--	7025	3778.67	1.85912	1050	5570	2530	10300	12600	10100	1860	2310	942	6400	7020	4140
79	Methyl ferulate	Phenolic acids	Phenolic acids	--	303833	159500	1.90491	371000	210000	439000	455000	114000	234000	38300	21300	20400	454000	148000	275000
80	3,4-Dimethoxycinnamic acid	Phenolic acids	Phenolic acids	--	141117	73888.3	1.90986	158000	83900	198000	229000	55800	122000	13900	8030	7900	206000	70500	137000
81	Pinoresinol	Lignans and Coumarins	Lignans	--	616333	320633	1.92224	115000	471000	237000	886000	1130000	859000	159000	206000	62800	560000	573000	363000
82	Fer-agmatine	Alkaloids	Phenolamine	--	196533	89483.3	2.19631	343000	194000	210000	219000	129000	84200	26600	42800	162000	110000	120000	75500
83	Tricetin	Flavonoids	Flavonoid	ko00941	8234.83	3643	2.26045	13200	24500	7660	3070	9	970	8820	5060	9	6340	1620	9
84	Cyanidin 3-O-glucoside(Kuromanin)	Flavonoids	Anthocyanins	ko00942	12068.3	3613.33	3.33994	8730	8090	7820	29800	7570	10400	3140	1130	4710	2380	2520	7800
85	10,16-Dihydroxy-palmitic acid	Lipids	Free fatty acids	--	7226.67	2141.67	3.37432	11800	5120	2540	15900	2930	5070	3410	5340	9	882	9	3200
86	Luteolin-7-O-rutinoside	Flavonoids	Flavonoid	--	885000	257517	3.43667	2000000	592000	115000	1620000	414000	569000	386000	392000	35100	207000	266000	259000
87	Kaempferol-3-O-glucoside-7-O-rhamnoside	Flavonoids	Flavonols	--	59998.3	16661.7	3.60098	129000	42200	9390	113000	30500	35900	25000	23500	1970	13800	17800	17900
88	Kaempferol 3-O-rutinoside(Nicotiflorin)	Flavonoids	Flavonols	--	1032000	284833	3.62317	2250000	788000	128000	1990000	509000	527000	513000	467000	40000	205000	249000	235000
